# Supplementary material for: Accumulation and expression of multiple antibiotic resistance genes in Arcobacter cryaerophilus that thrives in sewage
Source: PeerJ. 2017 Apr 25;5:e3269. doi: 10.7717/peerj.3269 (PMC5407278; doi:10.7717/peerj.3269)
Supplement: Data Set S2 [file peerj-05-3269-s003.xlsx]

## Sheet: Sheet1
A. cryaerophilus ORF	A. butzleri CDS	A. butzleri "Core Genes"	Antibiotic Resistance Gene	Virulence Factor Gene	Transposase	Prophage	Horizontally Acquired Gene
scaffold1_1	Abu_1179	1		1
scaffold1_10	Abu_1158	1
scaffold1_11	Abu_1157	1
scaffold1_12	Abu_1156	1		1		1
scaffold1_13	Abu_1155	1
scaffold1_14	Abu_1154	1
scaffold1_15	Abu_1153	1
scaffold1_16	Abu_0539	1
scaffold1_17	Abu_0538	1
scaffold1_18	Abu_0537	1
scaffold1_19	Abu_0536	1
scaffold1_2	Abu_1177	1
scaffold1_20	Abu_0535	1
scaffold1_21	Abu_0534	1
scaffold1_22	Abu_0533	1
scaffold1_23	-
scaffold1_24	-
scaffold1_25	Abu_0532	1
scaffold1_26	Abu_0531	1
scaffold1_27	Abu_0530	1
scaffold1_28	Abu_0529	1
scaffold1_29	Abu_1193	1
scaffold1_3	Abu_1176	1
scaffold1_30	Abu_1194	1
scaffold1_31	Abu_1195	1
scaffold1_32	-
scaffold1_33	Abu_1196	1
scaffold1_34	-
scaffold1_35	Abu_1197	1
scaffold1_36	Abu_1198	1
scaffold1_37	-			1
scaffold1_38	-			1
scaffold1_39	Abu_1200	1
scaffold1_4	-
scaffold1_40	Abu_1201	1
scaffold1_41	-		1			1
scaffold1_42	Abu_1241	1
scaffold1_44	-					1	1
scaffold1_45	Abu_1244	1				1
scaffold1_46	Abu_1245	1
scaffold1_47	-
scaffold1_48	Abu_1467						1
scaffold1_49	Abu_0989	1
scaffold1_5	Abu_1175	1			1
scaffold1_50	Abu_1469	1
scaffold1_51	-
scaffold1_52	-		1	1		1
scaffold1_53	-			1
scaffold1_54	Abu_1149	1
scaffold1_55	Abu_1147
scaffold1_56	Abu_1146	1
scaffold1_57	Abu_1312	1
scaffold1_58	-			1
scaffold1_59	Abu_1314	1
scaffold1_6	Abu_1174
scaffold1_60	-
scaffold1_61	Abu_1315
scaffold1_62	-
scaffold1_63	Abu_1316	1
scaffold1_64	Abu_1317	1
scaffold1_65	Abu_1318	1
scaffold1_7	-
scaffold1_8	-
scaffold10_1	Abu_1285	1
scaffold10_10	Abu_1759	1
scaffold10_11	-
scaffold10_12	Abu_1758	1
scaffold10_13	Abu_1757	1
scaffold10_14	-
scaffold10_15	Abu_1756	1
scaffold10_16	Abu_1754	1
scaffold10_17	Abu_1753	1
scaffold10_18	Abu_2208	1
scaffold10_19	-					1
scaffold10_2	Abu_1284	1					1
scaffold10_20	Abu_1446	1
scaffold10_21	Abu_1445	1
scaffold10_22	Abu_1444	1
scaffold10_23	Abu_1443	1
scaffold10_24	Abu_1442	1
scaffold10_25	Abu_1106	1		1		1
scaffold10_26	Abu_1107	1
scaffold10_27	-		1
scaffold10_28	-		1	1
scaffold10_29	Abu_1110	1
scaffold10_3	Abu_1283	1					1
scaffold10_4	Abu_1281	1					1
scaffold10_5	Abu_1280	1		1			1
scaffold10_6	Abu_1767	1
scaffold10_7	Abu_1766	1				1
scaffold10_8	Abu_1765	1
scaffold10_9	Abu_1763	1				1
scaffold100_2	Abu_2013	1		1
scaffold100_3	Abu_1641	1				1
scaffold100_4	Abu_1640	1
scaffold100_5	-
scaffold100_6	Abu_1639	1		1		1
scaffold101_1	-			1
scaffold101_2	Abu_0839	1				1
scaffold101_3	Abu_0838	1
scaffold101_4	Abu_0836	1
scaffold101_5	-					1
scaffold102_1	Abu_1642	1				1
scaffold102_2	Abu_1643	1
scaffold102_3	-
scaffold102_4	Abu_1645	1		1
scaffold102_5	Abu_1695	1
scaffold103_1	Abu_2130	1
scaffold103_10	Abu_2137	1
scaffold103_11	-
scaffold103_12	Abu_2138	1
scaffold103_13	Abu_2139	1
scaffold103_14	-
scaffold103_15	Abu_2140	1
scaffold103_2	Abu_2131	1
scaffold103_3	Abu_2132	1
scaffold103_4	-
scaffold103_5	Abu_2133	1
scaffold103_6	Abu_2134	1
scaffold103_7	Abu_2135	1
scaffold103_8	-
scaffold103_9	-
scaffold104_1	-						1
scaffold104_2	Abu_0458	1
scaffold104_3	Abu_0459	1				1
scaffold104_4	-
scaffold104_5	-						1
scaffold105_2	Abu_0085	1
scaffold105_3	Abu_0086	1		1
scaffold105_4	Abu_0087	1
scaffold105_5	Abu_0088	1
scaffold106_1	Abu_2178	1
scaffold106_2	Abu_2177	1					1
scaffold106_3	Abu_1295	1
scaffold106_4	Abu_0066	1
scaffold106_5	-
scaffold107_1	Abu_2017	1
scaffold107_2	Abu_0317	1
scaffold107_3	Abu_0314
scaffold108_1	Abu_0778
scaffold108_2	Abu_0159	1
scaffold108_3	Abu_1053	1
scaffold108_4	-						1
scaffold108_5	-				1		1
scaffold108_6	-
scaffold109_1	-
scaffold109_10	Abu_1402	1					1
scaffold109_11	-
scaffold109_12	Abu_1406
scaffold109_13	Abu_1407	1
scaffold109_14	Abu_1408	1
scaffold109_15	Abu_1409	1
scaffold109_2	Abu_0938	1	1	1		1
scaffold109_3	Abu_0937	1
scaffold109_4	-
scaffold109_5	Abu_0935	1
scaffold109_6	Abu_0934	1
scaffold109_7	Abu_1400	1
scaffold109_8	Abu_1401	1
scaffold109_9	-
scaffold11_1	Abu_0563			1		1
scaffold11_10	Abu_0571
scaffold11_11	-
scaffold11_12	Abu_0572
scaffold11_13	Abu_0573
scaffold11_14	Abu_0574
scaffold11_15	Abu_0575
scaffold11_16	Abu_0576
scaffold11_17	Abu_0578
scaffold11_18	Abu_0579						1
scaffold11_19	-
scaffold11_2	Abu_0564	1
scaffold11_20	Abu_1009	1
scaffold11_21	Abu_1008	1
scaffold11_22	Abu_1007
scaffold11_23	-			1
scaffold11_24	Abu_1005
scaffold11_25	Abu_1004
scaffold11_26	Abu_1003
scaffold11_27	Abu_1002
scaffold11_28	Abu_1001
scaffold11_3	Abu_0565
scaffold11_4	-
scaffold11_5	Abu_0566
scaffold11_6	Abu_0567
scaffold11_7	Abu_0568
scaffold11_8	Abu_0569
scaffold11_9	Abu_0570
scaffold110_1	Abu_1181	1
scaffold110_2	Abu_1182	1
scaffold110_3	-
scaffold110_4	Abu_1183	1
scaffold110_5	Abu_1184	1	1	1			1
scaffold110_6	Abu_1185	1		1			1
scaffold111_1	Abu_0417	1			1
scaffold111_2	-
scaffold111_3	Abu_0416	1
scaffold111_4	-		1
scaffold111_5	Abu_0414	1	1
scaffold111_6	Abu_0413	1
scaffold112_1	Abu_1746	1					1
scaffold112_2	Abu_1745	1					1
scaffold112_3	Abu_1744	1					1
scaffold112_4	Abu_1743	1					1
scaffold112_5	-						1
scaffold113_1	-			1			1
scaffold113_2	Abu_1471
scaffold113_3	Abu_1470	1
scaffold113_4	-
scaffold113_5	-
scaffold113_6	-
scaffold114_1	Abu_0218	1					1
scaffold114_2	Abu_0219	1
scaffold114_3	Abu_0220	1
scaffold114_4	-			1
scaffold114_5	Abu_0222	1
scaffold114_6	Abu_0223	1
scaffold115_1	Abu_0730	1
scaffold115_2	Abu_0731	1
scaffold115_3	Abu_0732	1		1
scaffold115_4	Abu_0779	1
scaffold116_1	Abu_2233
scaffold116_2	Abu_2234	1
scaffold116_3	-
scaffold116_4	-
scaffold116_5	-
scaffold116_6	Abu_2235	1				1	1
scaffold117_1	Abu_0382	1
scaffold117_2	Abu_0319	1
scaffold117_4	Abu_0318	1
scaffold117_5	Abu_2019	1
scaffold117_6	-						1
scaffold117_7	-
scaffold117_8	Abu_2020	1					1
scaffold117_9	-
scaffold118_1	-			1
scaffold118_2	Abu_0879	1
scaffold118_3	Abu_0880	1
scaffold118_4	Abu_0881
scaffold118_5	Abu_0882	1					1
scaffold118_6	Abu_0884	1
scaffold119_1	-
scaffold119_2	-
scaffold119_3	-
scaffold119_4	Abu_1802	1
scaffold119_5	Abu_1801	1
scaffold119_6	Abu_1800	1
scaffold119_7	-
scaffold12_1	Abu_0310	1
scaffold12_10	Abu_0303	1
scaffold12_11	Abu_0302	1
scaffold12_12	-
scaffold12_13	-
scaffold12_14	-
scaffold12_15	Abu_0299	1
scaffold12_16	Abu_0298	1
scaffold12_17	Abu_0297	1
scaffold12_18	Abu_0296
scaffold12_19	Abu_0295	1
scaffold12_2	Abu_0309	1		1
scaffold12_20	Abu_0294	1
scaffold12_21	Abu_0293	1
scaffold12_22	Abu_0292	1
scaffold12_23	Abu_0291	1				1
scaffold12_24	Abu_0290	1
scaffold12_25	Abu_0289	1
scaffold12_3	Abu_0308	1
scaffold12_4	-
scaffold12_5	Abu_0307	1
scaffold12_6	Abu_0306	1
scaffold12_7	Abu_0305	1
scaffold12_8	Abu_0304	1
scaffold12_9	-
scaffold120_1	Abu_0164	1
scaffold120_2	-
scaffold120_3	Abu_0165	1
scaffold120_4	-
scaffold120_5	Abu_0166	1
scaffold120_6	Abu_0167	1
scaffold120_7	-
scaffold120_8	-
scaffold121_1	-						1
scaffold121_2	Abu_2236	1
scaffold121_3	Abu_2237	1
scaffold121_4	Abu_2241	1
scaffold121_5	Abu_2242	1
scaffold121_6	Abu_2243	1				1
scaffold122_1	Abu_1578	1
scaffold122_2	Abu_1577	1					1
scaffold122_3	Abu_1571	1
scaffold122_4	Abu_1570
scaffold123_1	Abu_1910	1
scaffold123_2	Abu_1911	1	1	1
scaffold123_3	Abu_1912	1				1
scaffold123_4	Abu_1742	1					1
scaffold124_1	-
scaffold124_10	Abu_2322	1
scaffold124_2	Abu_2310	1					1
scaffold124_3	-
scaffold124_4	Abu_2318	1		1
scaffold124_5	-			1
scaffold124_6	Abu_2319
scaffold124_7	Abu_1819	1
scaffold124_8	Abu_2320	1
scaffold124_9	Abu_2321	1
scaffold125_1	Abu_0275	1
scaffold125_2	Abu_0276	1
scaffold125_3	Abu_0277	1
scaffold125_4	Abu_0278	1
scaffold126_2	-
scaffold126_3	-
scaffold126_4	-
scaffold127_1	-
scaffold127_2	-
scaffold127_3	-
scaffold127_4	Abu_2022	1
scaffold127_5	Abu_2024
scaffold127_6	Abu_2025	1
scaffold127_7	Abu_2026	1
scaffold128_1	Abu_1786				1
scaffold128_2	-
scaffold129_1	Abu_1922	1
scaffold129_2	Abu_1921	1
scaffold129_3	Abu_1920	1		1
scaffold129_4	Abu_1919	1
scaffold13_1	-
scaffold13_10	Abu_1949	1
scaffold13_11	Abu_1948	1
scaffold13_12	Abu_1947	1
scaffold13_13	Abu_1946	1
scaffold13_14	Abu_1944	1
scaffold13_15	Abu_1943	1
scaffold13_16	Abu_1942	1
scaffold13_17	Abu_1941	1
scaffold13_18	Abu_1940	1		1
scaffold13_19	-
scaffold13_2	Abu_1956	1
scaffold13_20	Abu_1939
scaffold13_21	-
scaffold13_22	-		1	1
scaffold13_3	Abu_1955	1
scaffold13_4	Abu_1954	1
scaffold13_5	Abu_1953	1
scaffold13_6	Abu_1952	1
scaffold13_7	Abu_1951	1
scaffold13_8	Abu_1950	1
scaffold13_9	-
scaffold130_1	Abu_0481	1		1
scaffold130_2	Abu_0478	1	1
scaffold130_3	Abu_0476	1
scaffold130_4	Abu_0475	1
scaffold131_1	-			1
scaffold131_2	Abu_1993	1
scaffold131_3	Abu_1994	1
scaffold131_4	Abu_1995	1	1	1		1
scaffold131_5	-
scaffold132_1	Abu_0911	1
scaffold132_2	-
scaffold132_3	Abu_0912	1
scaffold132_4	-
scaffold132_5	Abu_0913	1
scaffold132_6	-
scaffold133_1	Abu_1705	1
scaffold133_2	Abu_1706	1
scaffold133_3	Abu_1707					1
scaffold133_4	-
scaffold133_5	-						1
scaffold134_1	Abu_1210	1
scaffold134_2	Abu_1211	1
scaffold134_3	Abu_1212	1
scaffold135_1	-
scaffold135_3	Abu_0546	1		1		1
scaffold135_4	Abu_0547	1
scaffold136_1	Abu_0484	1
scaffold136_2	Abu_0483	1
scaffold136_3	Abu_0482	1				1
scaffold137_1	-			1		1
scaffold137_2	Abu_1410				1
scaffold138_1	Abu_2170	1
scaffold138_2	Abu_2299	1				1
scaffold138_3	Abu_2172	1
scaffold138_4	Abu_2173	1
scaffold138_5	Abu_2174	1
scaffold139_1	Abu_0182	1		1
scaffold139_2	Abu_0185	1
scaffold139_3	Abu_1935	1
scaffold139_4	-
scaffold14_1	-		1	1
scaffold14_10	-
scaffold14_11	Abu_2188	1
scaffold14_12	Abu_2189	1
scaffold14_13	Abu_2190	1
scaffold14_14	Abu_2191	1		1
scaffold14_15	-				1
scaffold14_16	-
scaffold14_17	-
scaffold14_18	Abu_0680
scaffold14_19	Abu_0659					1
scaffold14_2	Abu_2141	1
scaffold14_20	-
scaffold14_21	-
scaffold14_22	-
scaffold14_3	-						1
scaffold14_4	Abu_2143	1					1
scaffold14_5	-						1
scaffold14_6	Abu_2183	1				1	1
scaffold14_7	Abu_2185	1
scaffold14_8	Abu_2186	1
scaffold14_9	Abu_2187	1
scaffold140_1	-		1			1
scaffold140_2	Abu_1898	1
scaffold140_3	-
scaffold140_4	Abu_1899	1
scaffold141_2	-
scaffold141_3	-
scaffold141_4	Abu_0010	1
scaffold141_5	-		1			1
scaffold141_6	-
scaffold142_2	Abu_0020	1				1
scaffold142_3	-			1
scaffold142_4	Abu_0019	1		1
scaffold142_5	Abu_0018	1
scaffold143_1	Abu_0742
scaffold143_2	Abu_0741	1
scaffold143_3	Abu_0740	1
scaffold143_4	-
scaffold144_1	Abu_0245	1				1
scaffold144_2	Abu_0246	1
scaffold144_3	Abu_0247	1
scaffold144_4	Abu_0248	1
scaffold145_1	-
scaffold145_2	-
scaffold145_3	Abu_2207	1				1
scaffold145_4	-
scaffold145_5	-
scaffold145_6	-			1
scaffold146_2	-
scaffold146_3	-
scaffold146_4	Abu_0238	1		1		1
scaffold147_1	-
scaffold147_2	-		1
scaffold147_3	Abu_0461
scaffold147_4	Abu_0462
scaffold148_1	-				1
scaffold148_2	-				1
scaffold148_3	-				1
scaffold149_1	-
scaffold149_2	-
scaffold149_3	-
scaffold15_1	-
scaffold15_10	Abu_1884	1				1
scaffold15_11	Abu_1883	1				1
scaffold15_12	Abu_1883	1				1
scaffold15_13	-
scaffold15_14	-
scaffold15_15	Abu_1881	1
scaffold15_16	-
scaffold15_17	-					1
scaffold15_18	Abu_1435	1
scaffold15_19	Abu_1434	1
scaffold15_2	Abu_1892	1
scaffold15_20	Abu_1434	1					1
scaffold15_21	Abu_1433	1
scaffold15_22	Abu_1432	1
scaffold15_23	Abu_1431	1
scaffold15_3	Abu_1890
scaffold15_4	Abu_1889	1
scaffold15_5	Abu_1888	1
scaffold15_6	Abu_1887	1
scaffold15_7	Abu_1886	1
scaffold15_8	Abu_1885	1
scaffold15_9	Abu_1884	1
scaffold150_1	-
scaffold150_2	Abu_1908	1	1
scaffold150_3	Abu_1907	1
scaffold150_4	Abu_1906	1
scaffold150_5	Abu_1905	1
scaffold150_6	-
scaffold151_1	Abu_1033	1					1
scaffold151_2	Abu_1034	1
scaffold151_3	Abu_1035	1
scaffold151_4	-
scaffold152_1	-			1			1
scaffold152_2	Abu_1473	1					1
scaffold152_3	-						1
scaffold153_2	-				1		1
scaffold153_3	-
scaffold153_4	Abu_1025	1
scaffold154_1	Abu_1060
scaffold154_2	-
scaffold154_3	Abu_1062	1
scaffold154_4	-			1			1
scaffold155_1	Abu_1924	1
scaffold155_2	-
scaffold155_3	-
scaffold155_4	-
scaffold155_5	-
scaffold156_1	Abu_0300	1
scaffold156_2	Abu_0301	1
scaffold157_1	Abu_1544	1
scaffold157_2	-					1	1
scaffold157_3	-						1
scaffold157_4	-
scaffold158_1	-
scaffold158_2	-
scaffold158_3	-						1
scaffold158_4	-
scaffold158_5	-						1
scaffold159_1	-
scaffold159_2	Abu_0178	1
scaffold159_3	Abu_0177	1
scaffold159_4	-			1
scaffold16_1	-
scaffold16_10	Abu_2120	1
scaffold16_11	Abu_2119	1
scaffold16_12	Abu_2118	1
scaffold16_13	Abu_2117	1
scaffold16_14	Abu_2116	1
scaffold16_15	Abu_2115
scaffold16_16	Abu_2114	1	1			1
scaffold16_17	-
scaffold16_18	Abu_2113	1
scaffold16_19	-
scaffold16_2	-
scaffold16_20	Abu_2100	1		1
scaffold16_21	-
scaffold16_22	Abu_2099	1		1
scaffold16_23	Abu_2098	1	1
scaffold16_24	-		1	1
scaffold16_25	-			1
scaffold16_3	Abu_2127	1
scaffold16_4	Abu_2126	1
scaffold16_5	Abu_2125	1		1
scaffold16_6	Abu_2124	1
scaffold16_7	Abu_2123	1
scaffold16_8	Abu_2122	1
scaffold16_9	-						1
scaffold160_1	-					1
scaffold160_2	Abu_0695					1
scaffold160_3	Abu_1817	1				1
scaffold160_4	Abu_0660					1
scaffold161_1	Abu_1419	1
scaffold161_2	Abu_1420	1
scaffold161_3	Abu_1421	1
scaffold161_4	Abu_1422	1					1
scaffold162_1	-						1
scaffold162_2	-
scaffold163_1	-
scaffold163_2	Abu_1531	1
scaffold163_3	Abu_1537	1
scaffold164_2	Abu_2079	1
scaffold164_3	Abu_2078	1
scaffold164_4	-
scaffold164_5	-
scaffold165_1	-
scaffold165_2	-
scaffold165_3	-		1	1
scaffold165_4	-
scaffold166_1	Abu_0250	1
scaffold166_2	Abu_0249	1
scaffold166_3	-
scaffold167_1	Abu_1789					1
scaffold167_2	Abu_1788
scaffold168_1	Abu_1627	1				1
scaffold168_2	-		1	1	1
scaffold168_3	Abu_0708	1	1	1		1
scaffold169_1	-
scaffold169_2	-			1		1
scaffold169_3	-
scaffold17_11	Abu_1747	1
scaffold17_12	Abu_1748	1
scaffold17_13	-
scaffold17_14	-
scaffold17_15	-		1	1		1
scaffold17_16	-
scaffold17_17	-
scaffold17_18	-
scaffold17_19	Abu_0359	1
scaffold17_2	-
scaffold17_20	Abu_0360	1
scaffold17_21	Abu_0361	1
scaffold17_22	-		1	1
scaffold17_23	-
scaffold17_3	-						1
scaffold17_4	Abu_1378	1
scaffold17_5	Abu_1376	1
scaffold17_6	Abu_1375	1
scaffold17_7	Abu_1372			1
scaffold17_8	-			1
scaffold17_9	Abu_1371	1
scaffold170_1	-
scaffold170_2	-
scaffold170_3	Abu_0279	1
scaffold171_1	-
scaffold171_2	Abu_1931	1
scaffold171_3	Abu_1932	1
scaffold171_4	Abu_1933	1
scaffold172_1	-
scaffold172_2	-
scaffold172_3	-					1
scaffold172_4	-
scaffold172_5	Abu_0048	1
scaffold173_1	-						1
scaffold173_2	-
scaffold173_3	-
scaffold173_4	-					1
scaffold173_5	-
scaffold174_1	-
scaffold174_2	-
scaffold174_3	Abu_2246
scaffold174_4	-
scaffold175_1	-						1
scaffold175_2	Abu_1486	1					1
scaffold175_3	Abu_1485	1					1
scaffold175_4	-					1
scaffold176_1	Abu_1068	1				1
scaffold176_2	-				1		1
scaffold177_2	Abu_1546	1
scaffold177_3	Abu_1547	1
scaffold178_1	-
scaffold178_2	-
scaffold178_3	Abu_1638	1				1
scaffold178_4	-
scaffold179_1	Abu_2195	1		1		1
scaffold18_1	Abu_0553	1
scaffold18_10	-			1
scaffold18_11	-
scaffold18_12	-					1
scaffold18_13	-
scaffold18_14	Abu_0365	1
scaffold18_15	-
scaffold18_16	-
scaffold18_17	-
scaffold18_18	-
scaffold18_19	-
scaffold18_2	-
scaffold18_20	-
scaffold18_21	Abu_0550	1
scaffold18_22	-		1	1		1
scaffold18_24	-					1
scaffold18_3	-
scaffold18_4	-
scaffold18_5	-
scaffold18_6	Abu_1354	1
scaffold18_7	-
scaffold18_8	-						1
scaffold18_9	-						1
scaffold180_1	Abu_0743	1			1
scaffold180_2	-
scaffold181_1	-
scaffold181_2	-						1
scaffold181_3	Abu_0321	1
scaffold181_4	Abu_0322	1
scaffold181_5	-
scaffold182_1	-				1		1
scaffold182_2	-				1
scaffold183_1	-
scaffold183_2	Abu_0029	1
scaffold183_3	Abu_0028	1					1
scaffold184_1	Abu_2329	1
scaffold184_2	-
scaffold185_1	Abu_0097	1
scaffold185_2	Abu_0104	1
scaffold185_4	-
scaffold185_5	-
scaffold186_1	Abu_0713	1
scaffold186_2	Abu_0714	1
scaffold186_3	-
scaffold186_4	Abu_0715	1
scaffold186_5	Abu_0716	1
scaffold186_6	-
scaffold187_1	-				1		1
scaffold188_1	-
scaffold188_2	-
scaffold188_3	-
scaffold189_1	-
scaffold189_2	-
scaffold19_1	Abu_0016	1
scaffold19_10	Abu_0008	1
scaffold19_11	-
scaffold19_12	-
scaffold19_13	Abu_0007	1
scaffold19_14	Abu_0006	1
scaffold19_15	Abu_0005	1				1
scaffold19_16	-
scaffold19_17	Abu_0004	1
scaffold19_18	Abu_0003	1				1
scaffold19_19	Abu_0002	1				1
scaffold19_2	Abu_0015	1
scaffold19_20	Abu_0001	1
scaffold19_21	Abu_2335	1
scaffold19_22	Abu_2334	1				1
scaffold19_23	Abu_2333
scaffold19_24	Abu_2332	1
scaffold19_3	Abu_0014	1
scaffold19_4	Abu_0013	1
scaffold19_5	Abu_0012	1
scaffold19_6	Abu_0011	1
scaffold19_7	-
scaffold19_8	Abu_0009	1	1			1
scaffold19_9	-
scaffold190_1	Abu_1073	1
scaffold190_2	Abu_1074	1
scaffold190_3	Abu_1075	1
scaffold191_1	-					1	1
scaffold191_2	-
scaffold192_1	Abu_1717					1
scaffold192_2	-
scaffold193_1	Abu_1808	1
scaffold193_2	Abu_1803	1
scaffold193_3	-
scaffold193_4	-
scaffold194_1	-				1		1
scaffold195_1	-						1
scaffold195_2	-						1
scaffold196_2	-			1
scaffold197_2	Abu_1064	1	1	1		1
scaffold198_1	-				1		1
scaffold199_1	-		1				1
scaffold199_2	-		1
scaffold2_1	-
scaffold2_10	Abu_1298	1
scaffold2_11	Abu_1299	1
scaffold2_12	-			1		1
scaffold2_13	-					1	1
scaffold2_14	Abu_1302	1
scaffold2_15	Abu_2159	1		1		1
scaffold2_16	-
scaffold2_17	Abu_1304	1
scaffold2_18	Abu_1305	1
scaffold2_19	Abu_1307	1			1
scaffold2_2	-
scaffold2_20	Abu_1309	1
scaffold2_21	Abu_1310	1		1
scaffold2_22	-			1
scaffold2_23	Abu_1311	1
scaffold2_24	Abu_1130	1
scaffold2_25	Abu_1129	1
scaffold2_26	-			1		1
scaffold2_27	Abu_1127	1
scaffold2_28	Abu_1126	1
scaffold2_29	Abu_1125	1				1
scaffold2_3	-
scaffold2_30	Abu_1124	1
scaffold2_31	Abu_1123	1
scaffold2_32	Abu_1105	1
scaffold2_33	Abu_1104	1
scaffold2_34	-		1	1		1
scaffold2_35	Abu_1102	1
scaffold2_36	-
scaffold2_37	Abu_1614	1				1
scaffold2_4	Abu_1188	1					1
scaffold2_5	-
scaffold2_6	-
scaffold2_7	Abu_1294	1				1
scaffold2_8	-
scaffold2_9	Abu_1296	1
scaffold20_1	Abu_0210	1
scaffold20_10	-
scaffold20_11	-
scaffold20_12	Abu_0202
scaffold20_13	Abu_0201
scaffold20_14	Abu_0200	1
scaffold20_15	Abu_0199	1
scaffold20_16	Abu_0198	1
scaffold20_17	Abu_1151	1
scaffold20_18	Abu_0197	1				1
scaffold20_19	Abu_0194	1
scaffold20_2	Abu_0209	1
scaffold20_20	-
scaffold20_3	-						1
scaffold20_4	Abu_0208	1
scaffold20_5	Abu_0207	1
scaffold20_6	-
scaffold20_7	Abu_0205	1
scaffold20_8	Abu_0204
scaffold20_9	Abu_0203
scaffold200_1	-			1		1
scaffold200_2	-
scaffold200_3	-						1
scaffold201_1	-
scaffold201_2	-
scaffold202_1	-
scaffold202_2	-
scaffold202_3	-
scaffold203_1	-
scaffold203_2	Abu_1728
scaffold204_1	-
scaffold204_2	-					1
scaffold205_1	-					1
scaffold205_2	-
scaffold206_2	Abu_1461	1				1
scaffold206_3	Abu_1484
scaffold207_1	-
scaffold207_2	-
scaffold207_3	-
scaffold208_1	-
scaffold208_2	Abu_1909	1
scaffold209_1	-				1		1
scaffold21_1	Abu_0636	1
scaffold21_10	-
scaffold21_11	Abu_0645	1		1		1
scaffold21_12	-			1
scaffold21_13	-
scaffold21_14	-				1
scaffold21_15	-
scaffold21_16	-
scaffold21_17	Abu_1986	1
scaffold21_2	Abu_0637	1
scaffold21_3	Abu_0638	1
scaffold21_4	Abu_0639	1
scaffold21_5	Abu_0640	1
scaffold21_6	Abu_0641	1
scaffold21_7	Abu_0642	1				1
scaffold21_8	Abu_0643	1
scaffold21_9	Abu_0644	1				1
scaffold210_1	Abu_0358	1
scaffold210_2	Abu_0366	1
scaffold211_2	Abu_0634	1
scaffold212_1	Abu_2194	1
scaffold212_2	-
scaffold212_3	-			1		1
scaffold213_1	Abu_0581					1
scaffold214_1	-					1
scaffold214_2	-					1
scaffold214_3	-					1
scaffold215_1	-				1		1
scaffold216_1	-
scaffold216_10	-
scaffold216_11	-				1
scaffold216_12	-
scaffold216_13	-
scaffold216_14	-		1	1		1
scaffold216_15	-
scaffold216_16	-					1
scaffold216_17	-		1	1
scaffold216_2	-
scaffold216_3	Abu_0519	1				1
scaffold216_4	-
scaffold216_5	-
scaffold216_6	-
scaffold216_7	-
scaffold216_8	-
scaffold216_9	-
scaffold217_1	-
scaffold217_2	-					1
scaffold218_1	Abu_2065	1
scaffold219_1	-
scaffold219_2	-
scaffold22_1	-
scaffold22_10	-
scaffold22_11	Abu_0965	1
scaffold22_12	-			1
scaffold22_13	Abu_0964	1		1
scaffold22_14	Abu_0963	1
scaffold22_15	Abu_0962	1
scaffold22_16	Abu_2018	1
scaffold22_17	Abu_0738	1
scaffold22_18	Abu_0737	1
scaffold22_19	Abu_0736	1
scaffold22_2	-
scaffold22_20	Abu_0735	1
scaffold22_21	Abu_0734	1
scaffold22_22	Abu_0733	1
scaffold22_23	-
scaffold22_24	-
scaffold22_25	-
scaffold22_3	-
scaffold22_4	Abu_0971	1
scaffold22_5	Abu_0970	1
scaffold22_6	Abu_0969	1
scaffold22_7	Abu_0968	1
scaffold22_8	Abu_0967	1
scaffold22_9	-
scaffold220_1	Abu_1549	1		1
scaffold221_1	-		1	1
scaffold222_1	Abu_1270	1				1
scaffold223_1	-			1		1
scaffold223_10	-		1			1
scaffold223_11	-
scaffold223_12	-
scaffold223_13	-		1			1
scaffold223_14	-
scaffold223_15	-
scaffold223_16	-
scaffold223_17	-
scaffold223_18	-			1
scaffold223_19	-
scaffold223_2	-					1
scaffold223_3	-
scaffold223_4	-					1
scaffold223_5	-
scaffold223_6	-
scaffold223_7	-
scaffold223_8	-			1
scaffold223_9	-
scaffold224_1	Abu_0460
scaffold225_1	-
scaffold225_2	-
scaffold225_3	-
scaffold226_1	-
scaffold226_2	-
scaffold227_1	Abu_1807	1
scaffold228_1	-						1
scaffold228_2	-						1
scaffold228_3	-						1
scaffold229_1	-
scaffold23_1	Abu_0064	1
scaffold23_10	Abu_0056	1
scaffold23_11	Abu_0055	1
scaffold23_12	-
scaffold23_13	Abu_0054	1
scaffold23_14	-
scaffold23_15	Abu_0053	1	1
scaffold23_16	-
scaffold23_17	-
scaffold23_18	Abu_0052	1
scaffold23_19	Abu_0051	1				1
scaffold23_2	Abu_0063	1
scaffold23_20	Abu_0050	1
scaffold23_21	Abu_0049	1				1
scaffold23_22	-
scaffold23_23	-
scaffold23_24	Abu_0047	1				1
scaffold23_3	Abu_0062	1
scaffold23_4	-		1	1		1
scaffold23_5	Abu_0060	1	1	1
scaffold23_6	Abu_0059	1
scaffold23_7	Abu_0058	1
scaffold23_9	Abu_0057	1				1
scaffold230_1	Abu_0075	1
scaffold230_2	-
scaffold231_1	-
scaffold232_1	-
scaffold232_3	Abu_0711	1		1		1
scaffold233_1	Abu_2054	1
scaffold233_2	Abu_2055	1
scaffold234_2	Abu_0383	1
scaffold235_1	Abu_0994	1
scaffold235_2	-
scaffold236_1	-
scaffold236_2	Abu_1815	1				1
scaffold237_1	-
scaffold237_2	Abu_0440	1	1	1		1
scaffold237_3	-
scaffold238_1	-				1
scaffold238_2	-					1
scaffold239_1	-			1		1
scaffold239_2	Abu_0593	1
scaffold239_3	Abu_0594	1
scaffold24_1	-
scaffold24_10	-
scaffold24_11	Abu_1972	1
scaffold24_12	Abu_1971	1
scaffold24_13	Abu_1970
scaffold24_14	Abu_1969	1
scaffold24_15	-
scaffold24_16	-			1
scaffold24_17	Abu_1966	1
scaffold24_18	Abu_1965	1
scaffold24_19	Abu_1964	1
scaffold24_2	Abu_1982	1
scaffold24_20	Abu_1963	1
scaffold24_3	Abu_1981	1
scaffold24_4	Abu_1979	1
scaffold24_5	Abu_1978	1
scaffold24_6	Abu_1977	1
scaffold24_7	Abu_1976	1
scaffold24_8	Abu_1975	1
scaffold24_9	-			1
scaffold240_1	Abu_0118	1
scaffold240_2	-
scaffold241_1	Abu_0079	1
scaffold241_2	-
scaffold242_1	Abu_2081	1
scaffold243_1	-					1
scaffold243_2	Abu_0021	1				1
scaffold244_1	-
scaffold245_1	Abu_1615
scaffold245_2	-
scaffold246_2	Abu_2253
scaffold247_2	-						1
scaffold248_2	Abu_1960	1
scaffold248_3	-
scaffold249_2	Abu_0926	1
scaffold25_1	-
scaffold25_10	Abu_0756	1
scaffold25_11	Abu_0757	1
scaffold25_12	Abu_0758	1
scaffold25_13	Abu_0759	1
scaffold25_14	Abu_0760	1
scaffold25_15	Abu_0761	1
scaffold25_16	Abu_0762	1
scaffold25_17	Abu_0763	1
scaffold25_18	Abu_0764	1
scaffold25_19	Abu_0766	1
scaffold25_2	Abu_0822	1
scaffold25_20	Abu_0767	1
scaffold25_21	Abu_0768
scaffold25_22	Abu_0769	1
scaffold25_23	Abu_0770	1
scaffold25_24	Abu_0771	1
scaffold25_25	Abu_0772	1		1
scaffold25_26	Abu_0773	1
scaffold25_27	Abu_0774	1				1
scaffold25_28	Abu_0775	1
scaffold25_29	-			1		1
scaffold25_3	Abu_0823	1
scaffold25_30	-
scaffold25_31	-
scaffold25_32	-
scaffold25_33	-
scaffold25_34	-
scaffold25_35	-
scaffold25_36	-
scaffold25_37	-
scaffold25_4	Abu_1303
scaffold25_5	-
scaffold25_6	Abu_0752	1
scaffold25_7	Abu_0753	1
scaffold25_8	Abu_0754	1
scaffold25_9	Abu_0755	1
scaffold250_1	Abu_1569	1					1
scaffold250_2	-						1
scaffold250_3	-						1
scaffold251_1	-				1		1
scaffold252_2	Abu_0873	1
scaffold252_3	-
scaffold253_1	Abu_1992	1		1
scaffold254_1	-				1
scaffold255_1	-
scaffold255_2	-
scaffold256_1	-					1
scaffold256_2	-
scaffold257_1	-
scaffold257_2	-
scaffold258_1	-						1
scaffold258_2	-
scaffold259_1	Abu_0625
scaffold26_1	Abu_1417	1
scaffold26_10	-
scaffold26_11	Abu_1495	1
scaffold26_12	Abu_1496	1
scaffold26_13	Abu_1510	1			1
scaffold26_14	Abu_1498	1		1
scaffold26_15	-
scaffold26_16	-
scaffold26_17	Abu_1512	1
scaffold26_18	Abu_1500	1
scaffold26_19	Abu_1501	1
scaffold26_2	Abu_1418
scaffold26_3	-
scaffold26_4	-		1	1		1
scaffold26_5	-
scaffold26_6	-
scaffold26_7	Abu_1493	1
scaffold26_8	Abu_1494	1
scaffold26_9	-
scaffold260_2	-					1
scaffold261_1	-
scaffold261_2	-
scaffold262_1	Abu_0621
scaffold262_2	Abu_0620
scaffold263_1	-
scaffold263_2	-
scaffold263_3	-
scaffold264_2	-
scaffold265_1	Abu_0313	1
scaffold265_2	-
scaffold266_1	-
scaffold266_2	-
scaffold267_1	-
scaffold268_1	-				1
scaffold269_1	-
scaffold27_10	Abu_0611	1
scaffold27_11	Abu_0610	1		1		1
scaffold27_12	-
scaffold27_13	Abu_0608
scaffold27_14	Abu_0607						1
scaffold27_15	Abu_0606
scaffold27_16	Abu_0605			1
scaffold27_18	Abu_0044	1
scaffold27_19	Abu_0604	1					1
scaffold27_2	-
scaffold27_3	-			1
scaffold27_4	-
scaffold27_5	Abu_0615	1		1		1
scaffold27_6	Abu_0614	1					1
scaffold27_8	Abu_0613	1
scaffold27_9	-
scaffold270_1	Abu_0157	1
scaffold271_1	-			1
scaffold272_1	-			1		1
scaffold272_2	Abu_2167
scaffold273_1	-			1
scaffold274_1	-
scaffold275_1	-
scaffold276_1	-					1	1
scaffold276_2	-						1
scaffold277_2	-					1
scaffold278_1	-
scaffold278_2	-
scaffold278_3	-			1
scaffold279_1	-
scaffold279_2	Abu_2168	1
scaffold28_1	Abu_0124	1
scaffold28_10	-			1
scaffold28_11	-
scaffold28_12	Abu_0080	1
scaffold28_13	-			1		1
scaffold28_14	-
scaffold28_15	-
scaffold28_16	-						1
scaffold28_17	-
scaffold28_18	Abu_0261	1				1
scaffold28_19	-
scaffold28_2	-
scaffold28_20	-
scaffold28_3	-
scaffold28_4	Abu_0126	1
scaffold28_5	Abu_0127	1
scaffold28_6	Abu_0128	1
scaffold28_8	Abu_0083	1
scaffold28_9	Abu_0082	1
scaffold280_1	-
scaffold280_2	-					1
scaffold280_3	-
scaffold281_2	-
scaffold281_3	-						1
scaffold282_1	-			1		1
scaffold282_2	Abu_0131	1
scaffold283_1	-
scaffold283_2	-
scaffold284_1	-
scaffold284_2	-
scaffold285_2	Abu_0316	1					1
scaffold286_1	Abu_0617	1
scaffold287_1	-
scaffold287_2	-
scaffold288_1	-						1
scaffold289_1	-
scaffold29_1	Abu_0162
scaffold29_10	Abu_0072	1				1
scaffold29_11	Abu_0073	1
scaffold29_12	Abu_0074	1
scaffold29_13	-
scaffold29_14	-						1
scaffold29_15	-
scaffold29_16	Abu_0077	1
scaffold29_17	Abu_0078	1
scaffold29_18	-
scaffold29_19	-
scaffold29_2	Abu_0161	1
scaffold29_3	Abu_0160	1
scaffold29_4	-
scaffold29_5	-
scaffold29_6	Abu_0067	1		1
scaffold29_7	Abu_0068	1
scaffold29_8	Abu_0070	1
scaffold29_9	Abu_0071	1
scaffold290_1	-
scaffold291_1	-			1
scaffold292_1	-					1
scaffold292_2	Abu_1816	1				1
scaffold293_1	-
scaffold293_2	-
scaffold294_1	-
scaffold295_1	-
scaffold295_2	-
scaffold296_1	-			1		1
scaffold296_2	-			1		1
scaffold297_1	-
scaffold297_2	-
scaffold298_1	-
scaffold298_2	-
scaffold299_1	-						1
scaffold3_1	-
scaffold3_10	Abu_1269	1
scaffold3_11	Abu_1268	1
scaffold3_12	-
scaffold3_13	Abu_1267	1
scaffold3_14	-
scaffold3_15	-
scaffold3_16	Abu_1266	1
scaffold3_17	-
scaffold3_18	Abu_1263	1
scaffold3_19	-
scaffold3_2	Abu_0900	1
scaffold3_20	Abu_1260	1
scaffold3_21	-
scaffold3_22	-
scaffold3_23	Abu_1050
scaffold3_24	Abu_1049	1					1
scaffold3_25	-		1	1		1
scaffold3_26	Abu_0904		1	1
scaffold3_27	Abu_0903
scaffold3_28	Abu_0902	1
scaffold3_29	-
scaffold3_3	Abu_0899	1
scaffold3_30	Abu_1439	1
scaffold3_31	-
scaffold3_32	Abu_0866	1
scaffold3_33	Abu_0864	1
scaffold3_34	Abu_0863	1
scaffold3_35	Abu_0862	1
scaffold3_36	-
scaffold3_37	-
scaffold3_38	-
scaffold3_39	-
scaffold3_4	Abu_1278	1
scaffold3_40	Abu_1228	1				1
scaffold3_41	Abu_1227	1
scaffold3_42	-
scaffold3_43	Abu_1223	1				1
scaffold3_44	Abu_1222	1
scaffold3_45	-
scaffold3_46	Abu_1221	1				1
scaffold3_47	Abu_1220	1
scaffold3_48	Abu_1219	1
scaffold3_49	Abu_1218	1
scaffold3_5	Abu_1276	1
scaffold3_50	Abu_1217	1
scaffold3_51	Abu_1216	1
scaffold3_52	Abu_1215	1
scaffold3_53	Abu_1214	1
scaffold3_54	Abu_1213	1				1
scaffold3_6	Abu_1275	1
scaffold3_7	Abu_1274	1	1	1		1
scaffold3_8	Abu_1272	1
scaffold3_9	Abu_1277	1
scaffold30_1	-			1		1
scaffold30_10	Abu_0857	1
scaffold30_11	Abu_0858	1				1
scaffold30_12	Abu_0859	1
scaffold30_13	Abu_0860	1
scaffold30_14	-
scaffold30_16	Abu_1524	1
scaffold30_17	Abu_1525	1				1
scaffold30_2	Abu_0848
scaffold30_3	Abu_0850	1
scaffold30_4	Abu_0851	1
scaffold30_5	Abu_0852	1
scaffold30_6	Abu_0853	1
scaffold30_7	Abu_0854	1
scaffold30_8	Abu_0855	1
scaffold30_9	Abu_0856	1
scaffold300_1	Abu_0269						1
scaffold300_2	Abu_0266	1
scaffold301_1	-				1		1
scaffold301_2	-						1
scaffold302_1	-			1
scaffold303_1	-				1		1
scaffold304_1	-
scaffold305_1	-
scaffold306_1	-		1
scaffold306_2	-
scaffold307_2	-				1		1
scaffold308_1	-						1
scaffold309_1	-
scaffold309_10	-					1
scaffold309_11	-
scaffold309_12	-
scaffold309_2	-
scaffold309_3	-
scaffold309_4	-					1
scaffold309_5	-			1
scaffold309_6	-
scaffold309_7	-			1	1	1
scaffold309_8	-			1
scaffold309_9	-
scaffold31_10	Abu_0038	1
scaffold31_11	-
scaffold31_12	-
scaffold31_13	Abu_0037	1
scaffold31_14	-
scaffold31_15	Abu_0036	1
scaffold31_16	Abu_0035	1
scaffold31_17	Abu_0034	1	1	1
scaffold31_18	-
scaffold31_19	-
scaffold31_2	-						1
scaffold31_4	Abu_1866	1				1
scaffold31_5	Abu_0042	1		1		1
scaffold31_6	-			1
scaffold31_7	Abu_0041	1		1
scaffold31_8	Abu_0040	1
scaffold31_9	Abu_0039	1				1
scaffold310_1	Abu_1472	1		1			1
scaffold311_1	Abu_0375	1	1
scaffold312_2	-
scaffold312_3	Abu_0818
scaffold313_1	Abu_0168	1
scaffold314_1	-
scaffold315_1	-						1
scaffold316_1	-
scaffold316_2	-						1
scaffold317_1	Abu_0158	1
scaffold318_1	-
scaffold319_1	Abu_0439	1
scaffold32_1	-
scaffold32_10	-
scaffold32_11	Abu_1902	1	1	1
scaffold32_12	-		1	1		1
scaffold32_13	Abu_1900	1
scaffold32_2	-
scaffold32_3	Abu_1134						1
scaffold32_4	-						1
scaffold32_5	-						1
scaffold32_6	-						1
scaffold32_7	-				1
scaffold32_8	Abu_0411	1
scaffold32_9	-
scaffold320_1	-
scaffold321_1	-			1		1
scaffold322_1	-					1
scaffold323_1	Abu_1508	1
scaffold324_1	-			1
scaffold325_1	-			1		1
scaffold326_1	-
scaffold326_2	Abu_2325	1	1
scaffold327_1	-
scaffold327_2	-
scaffold328_1	-				1		1
scaffold329_1	Abu_2136	1		1		1
scaffold33_1	-
scaffold33_10	Abu_1929	1
scaffold33_11	-
scaffold33_12	Abu_0373	1
scaffold33_13	Abu_0372	1
scaffold33_14	-
scaffold33_15	-
scaffold33_16	Abu_0371	1
scaffold33_17	Abu_0370	1
scaffold33_18	Abu_0369	1
scaffold33_19	-
scaffold33_2	Abu_1925	1		1
scaffold33_20	Abu_0368	1
scaffold33_21	Abu_1617	1					1
scaffold33_22	Abu_1618	1
scaffold33_23	Abu_1619	1
scaffold33_24	-
scaffold33_25	-
scaffold33_26	Abu_1621	1
scaffold33_27	Abu_1622	1
scaffold33_28	-
scaffold33_29	Abu_1623	1
scaffold33_3	-
scaffold33_30	-
scaffold33_31	Abu_1625
scaffold33_32	Abu_1626	1		1
scaffold33_4	Abu_1926	1
scaffold33_5	-
scaffold33_6	-
scaffold33_7	-
scaffold33_8	Abu_1928	1
scaffold33_9	-
scaffold330_1	-				1
scaffold331_1	-			1			1
scaffold331_2	-
scaffold332_1	-				1		1
scaffold333_1	-
scaffold334_1	-					1	1
scaffold334_2	Abu_0826	1
scaffold335_1	-
scaffold336_1	-
scaffold337_2	-
scaffold338_1	Abu_0237	1
scaffold34_1	-
scaffold34_10	-			1		1
scaffold34_11	Abu_2084	1
scaffold34_12	Abu_2083	1
scaffold34_13	Abu_2082	1				1
scaffold34_14	-
scaffold34_15	-
scaffold34_16	-
scaffold34_17	Abu_2080	1
scaffold34_18	-
scaffold34_19	-
scaffold34_2	-
scaffold34_20	Abu_2077	1
scaffold34_22	Abu_2075	1
scaffold34_23	Abu_2074	1
scaffold34_3	Abu_2092	1
scaffold34_4	Abu_2091	1				1
scaffold34_5	Abu_2090	1				1
scaffold34_6	Abu_2089	1
scaffold34_7	Abu_2088	1				1
scaffold34_8	Abu_2087	1
scaffold34_9	Abu_2086	1
scaffold340_1	-			1
scaffold341_2	-
scaffold341_3	-
scaffold342_1	-
scaffold342_2	-					1
scaffold343_1	-		1	1		1
scaffold344_1	-
scaffold345_1	-				1
scaffold346_1	-
scaffold346_2	Abu_2067	1
scaffold347_1	-			1
scaffold348_1	-					1
scaffold349_1	-
scaffold35_1	-						1
scaffold35_10	-						1
scaffold35_11	-		1	1		1
scaffold35_2	Abu_1379	1
scaffold35_3	Abu_1380	1
scaffold35_4	Abu_1381	1
scaffold35_5	Abu_1382	1		1		1
scaffold35_6	-						1
scaffold35_7	Abu_1383	1
scaffold35_8	Abu_1492	1				1
scaffold35_9	-						1
scaffold350_1	Abu_2064	1
scaffold351_1	-						1
scaffold353_1	-
scaffold353_2	-					1
scaffold354_1	-
scaffold355_1	-
scaffold356_1	Abu_1957
scaffold356_2	Abu_1958
scaffold357_1	-				1		1
scaffold358_1	Abu_0751	1
scaffold358_2	-
scaffold359_1	-						1
scaffold36_1	-
scaffold36_10	Abu_1096	1
scaffold36_11	Abu_1097	1
scaffold36_12	Abu_1098	1
scaffold36_13	Abu_1099	1
scaffold36_15	-			1
scaffold36_2	-
scaffold36_3	Abu_1451	1			1	1
scaffold36_4	Abu_1450	1				1
scaffold36_5	Abu_1449	1
scaffold36_6	-
scaffold36_7	Abu_1448	1
scaffold36_8	-						1
scaffold36_9	-
scaffold360_2	-
scaffold360_3	-
scaffold361_1	-				1
scaffold362_1	-						1
scaffold363_1	-					1	1
scaffold364_1	-
scaffold364_2	-
scaffold365_1	Abu_2277	1
scaffold365_2	-
scaffold366_1	-
scaffold367_1	-				1
scaffold368_1	-				1		1
scaffold369_1	-			1
scaffold37_1	-
scaffold37_10	-
scaffold37_11	-
scaffold37_12	-
scaffold37_13	Abu_2053	1
scaffold37_14	Abu_2052	1
scaffold37_15	-			1
scaffold37_2	Abu_2063	1
scaffold37_3	Abu_2062	1
scaffold37_4	Abu_2061	1				1
scaffold37_5	Abu_2060	1				1
scaffold37_6	Abu_2059	1				1
scaffold37_7	Abu_2058	1				1
scaffold37_8	Abu_2057	1				1
scaffold37_9	Abu_2056	1		1
scaffold370_1	-						1
scaffold371_1	-
scaffold372_1	-
scaffold372_2	-
scaffold373_1	-				1		1
scaffold374_1	-					1
scaffold375_1	Abu_1186	1
scaffold375_2	-
scaffold376_1	-				1		1
scaffold377_1	-
scaffold377_2	-						1
scaffold378_1	-
scaffold378_10	-			1
scaffold378_11	-			1
scaffold378_12	-			1
scaffold378_13	-		1	1		1
scaffold378_14	-
scaffold378_15	-
scaffold378_16	-		1	1
scaffold378_17	-
scaffold378_2	-
scaffold378_3	-
scaffold378_4	-
scaffold378_5	-			1
scaffold378_6	-
scaffold378_7	-
scaffold378_8	-
scaffold378_9	-
scaffold379_1	-
scaffold379_2	-
scaffold38_1	Abu_2153	1
scaffold38_10	Abu_2280	1
scaffold38_11	Abu_2279	1
scaffold38_12	Abu_2278	1		1
scaffold38_13	-
scaffold38_14	Abu_2276	1
scaffold38_15	Abu_2275	1
scaffold38_16	Abu_2274	1
scaffold38_17	Abu_2273	1				1
scaffold38_2	Abu_2149	1		1		1	1
scaffold38_3	Abu_2148	1
scaffold38_4	Abu_2147	1		1		1
scaffold38_5	Abu_2146	1
scaffold38_6	Abu_2145	1		1
scaffold38_7	Abu_2282	1
scaffold38_8	Abu_2281	1
scaffold38_9	Abu_2280	1
scaffold380_1	-
scaffold381_1	-
scaffold381_2	-
scaffold382_1	-
scaffold383_1	-
scaffold383_2	-
scaffold384_1	-
scaffold385_1	-
scaffold386_1	-			1
scaffold387_1	-
scaffold388_1	-			1
scaffold389_1	-
scaffold39_1	Abu_1132	1
scaffold39_10	Abu_0403	1
scaffold39_11	Abu_0402	1				1
scaffold39_2	-						1
scaffold39_3	-						1
scaffold39_4	Abu_0410	1
scaffold39_5	Abu_0409	1
scaffold39_6	Abu_0408	1
scaffold39_7	-
scaffold39_8	Abu_0405	1		1		1
scaffold39_9	Abu_0404	1
scaffold390_1	-
scaffold390_2	Abu_1934
scaffold391_2	-			1		1
scaffold392_1	-						1
scaffold393_1	-
scaffold394_1	-
scaffold395_1	-
scaffold395_2	-
scaffold396_1	-
scaffold396_2	-
scaffold397_1	-
scaffold398_1	-
scaffold398_2	-
scaffold399_1	-
scaffold4_1	Abu_1319	1
scaffold4_10	-
scaffold4_11	-					1
scaffold4_12	-
scaffold4_13	Abu_1362	1
scaffold4_14	Abu_1363	1	1
scaffold4_15	Abu_1364	1	1			1
scaffold4_16	Abu_1365	1
scaffold4_17	Abu_1366	1
scaffold4_18	Abu_1367	1				1
scaffold4_19	Abu_1248	1
scaffold4_2	Abu_1320	1
scaffold4_20	-
scaffold4_21	Abu_1249	1				1
scaffold4_22	-
scaffold4_24	Abu_1251
scaffold4_25	Abu_1252	1					1
scaffold4_26	Abu_1253	1
scaffold4_27	-
scaffold4_28	Abu_1257	1
scaffold4_29	Abu_1256	1
scaffold4_3	Abu_1321
scaffold4_30	Abu_1255	1
scaffold4_31	Abu_0524	1
scaffold4_32	-
scaffold4_33	Abu_1292	1
scaffold4_34	-
scaffold4_35	Abu_1293	1
scaffold4_36	Abu_0909	1	1	1		1
scaffold4_37	-		1	1		1
scaffold4_38	Abu_0908	1				1
scaffold4_39	-					1
scaffold4_4	Abu_1322					1
scaffold4_40	-
scaffold4_5	Abu_1355	1
scaffold4_6	Abu_1356	1
scaffold4_7	-		1
scaffold4_8	Abu_1359
scaffold4_9	Abu_1360	1
scaffold40_1	Abu_0311	1
scaffold40_10	Abu_2292	1				1	1
scaffold40_11	-						1
scaffold40_12	Abu_2300	1		1
scaffold40_13	Abu_2298	1					1
scaffold40_14	Abu_2297	1					1
scaffold40_15	Abu_2296	1	1			1
scaffold40_2	Abu_0312	1
scaffold40_4	Abu_2309	1
scaffold40_5	-		1
scaffold40_6	-
scaffold40_7	Abu_2303	1					1
scaffold40_8	Abu_2302	1
scaffold40_9	Abu_2301	1					1
scaffold400_2	-						1
scaffold401_1	-
scaffold402_1	-		1	1		1
scaffold403_1	Abu_2240	1				1
scaffold404_1	-			1
scaffold405_2	-
scaffold406_1	-
scaffold406_2	-
scaffold407_1	-
scaffold408_1	-		1
scaffold409_1	-						1
scaffold41_1	Abu_1576	1					1
scaffold41_10	Abu_1553	1
scaffold41_11	Abu_1555	1
scaffold41_12	Abu_1556	1					1
scaffold41_13	Abu_1563	1
scaffold41_14	-
scaffold41_15	Abu_1557	1					1
scaffold41_16	-						1
scaffold41_17	-
scaffold41_18	Abu_1559	1
scaffold41_2	Abu_0116
scaffold41_3	Abu_1550	1				1
scaffold41_4	-
scaffold41_5	-
scaffold41_6	Abu_1551	1
scaffold41_7	-						1
scaffold41_8	-						1
scaffold41_9	-
scaffold410_1	-
scaffold411_1	-
scaffold412_2	-						1
scaffold413_1	-					1	1
scaffold414_2	-
scaffold415_1	-			1		1
scaffold416_1	-
scaffold418_2	-
scaffold42_1	Abu_1458	1	1
scaffold42_10	-			1
scaffold42_11	Abu_0921	1		1
scaffold42_12	-						1
scaffold42_13	-
scaffold42_14	-
scaffold42_15	Abu_0916	1					1
scaffold42_2	-
scaffold42_3	Abu_0932	1				1
scaffold42_4	Abu_0931	1
scaffold42_5	Abu_0925	1
scaffold42_6	-
scaffold42_7	Abu_0923	1
scaffold42_8	Abu_0922	1
scaffold42_9	-			1
scaffold420_2	-
scaffold421_1	-
scaffold422_2	-
scaffold423_1	-
scaffold423_2	-
scaffold424_1	Abu_0972	1
scaffold424_2	-
scaffold425_2	-						1
scaffold426_1	-
scaffold427_1	Abu_2192	1
scaffold428_1	Abu_1927	1
scaffold429_1	-			1			1
scaffold43_1	Abu_1077	1				1
scaffold43_10	Abu_0527	1
scaffold43_11	-
scaffold43_12	-
scaffold43_13	-
scaffold43_14	-
scaffold43_2	Abu_1078	1
scaffold43_3	Abu_1368	1					1
scaffold43_4	Abu_1080	1
scaffold43_5	Abu_1081	1
scaffold43_6	Abu_1082	1
scaffold43_7	Abu_1083	1	1
scaffold43_8	-			1
scaffold43_9	Abu_1463	1				1
scaffold430_1	-
scaffold431_1	Abu_0893	1
scaffold432_1	-						1
scaffold433_1	-			1			1
scaffold434_1	-
scaffold435_2	Abu_1384
scaffold436_1	-
scaffold437_1	-
scaffold437_2	-
scaffold437_3	-
scaffold437_4	-				1	1
scaffold437_5	-
scaffold437_6	-
scaffold437_7	-
scaffold437_8	-
scaffold437_9	-			1		1
scaffold438_1	-
scaffold439_1	-
scaffold44_1	Abu_0654			1
scaffold44_10	-						1
scaffold44_11	-			1
scaffold44_2	Abu_0655	1
scaffold44_3	-
scaffold44_4	-
scaffold44_5	Abu_0656	1
scaffold44_6	Abu_0658	1				1
scaffold44_7	Abu_0697	1
scaffold44_8	-					1
scaffold44_9	Abu_0664	1				1
scaffold440_1	-
scaffold441_1	-					1
scaffold442_1	Abu_2254			1
scaffold443_1	-			1
scaffold444_1	-
scaffold445_1	-
scaffold445_2	-			1
scaffold445_3	-					1
scaffold445_4	-
scaffold445_5	-			1
scaffold445_6	-
scaffold445_7	-
scaffold446_2	-					1
scaffold446_3	-
scaffold447_1	-
scaffold448_1	-
scaffold448_2	-
scaffold449_1	-
scaffold45_1	-
scaffold45_10	Abu_2202					1
scaffold45_11	Abu_2201
scaffold45_12	Abu_2200
scaffold45_13	-
scaffold45_14	Abu_2199	1
scaffold45_15	Abu_2198	1
scaffold45_16	Abu_2197	1
scaffold45_2	-					1	1
scaffold45_3	-					1
scaffold45_4	-					1	1
scaffold45_5	-					1
scaffold45_6	-					1
scaffold45_7	-
scaffold45_8	-
scaffold45_9	-
scaffold450_2	Abu_1137
scaffold451_1	-			1
scaffold452_1	-					1
scaffold453_1	-			1
scaffold454_1	-
scaffold455_1	-
scaffold456_1	-			1
scaffold46_1	-
scaffold46_10	Abu_0502	1
scaffold46_11	-
scaffold46_2	Abu_0518	1
scaffold46_3	Abu_0517	1
scaffold46_4	-		1	1
scaffold46_5	-		1	1
scaffold46_6	Abu_0506	1
scaffold46_7	-
scaffold46_8	Abu_0504	1
scaffold46_9	-					1
scaffold47_1	Abu_0957	1
scaffold47_10	Abu_0552	1
scaffold47_11	Abu_1770	1
scaffold47_12	Abu_1279	1
scaffold47_13	-
scaffold47_14	Abu_0894	1
scaffold47_2	Abu_1778
scaffold47_3	Abu_1777
scaffold47_4	Abu_1776	1
scaffold47_5	Abu_1775	1				1
scaffold47_6	Abu_1773	1
scaffold47_7	Abu_1772	1
scaffold47_8	Abu_1771	1
scaffold47_9	Abu_0551	1			1
scaffold48_1	-
scaffold48_2	-			1		1	1
scaffold48_3	-
scaffold48_4	-
scaffold48_5	-
scaffold48_6	-
scaffold48_7	-
scaffold48_8	-				1
scaffold48_9	-		1
scaffold49_1	-
scaffold49_10	Abu_0115	1
scaffold49_11	-
scaffold49_12	-			1
scaffold49_14	-
scaffold49_3	-						1
scaffold49_4	Abu_0106	1
scaffold49_5	Abu_0107	1	1			1
scaffold49_6	Abu_0108	1
scaffold49_7	Abu_0111	1
scaffold49_8	Abu_0113	1
scaffold49_9	Abu_0114	1	1			1
scaffold5_1	-
scaffold5_10	Abu_1828
scaffold5_11	Abu_1829
scaffold5_12	-			1		1
scaffold5_13	Abu_1834	1
scaffold5_14	Abu_0797
scaffold5_15	Abu_0798
scaffold5_16	-
scaffold5_17	-
scaffold5_18	-
scaffold5_19	-
scaffold5_2	-						1
scaffold5_20	-						1
scaffold5_21	-
scaffold5_22	-
scaffold5_23	Abu_1261	1
scaffold5_24	Abu_1835	1		1
scaffold5_25	Abu_1836	1
scaffold5_26	Abu_1837	1				1
scaffold5_27	Abu_1838	1
scaffold5_28	Abu_1839	1
scaffold5_29	Abu_1840	1
scaffold5_3	-
scaffold5_30	Abu_1841	1
scaffold5_31	Abu_1842
scaffold5_32	Abu_1843	1
scaffold5_4	-
scaffold5_5	Abu_1821	1
scaffold5_6	Abu_1822	1
scaffold5_7	Abu_1823	1
scaffold5_8	Abu_1824	1
scaffold5_9	Abu_1825	1
scaffold50_1	-
scaffold50_10	Abu_2069	1		1		1
scaffold50_11	Abu_2068	1
scaffold50_2	-		1	1
scaffold50_3	-		1
scaffold50_4	-
scaffold50_5	-			1
scaffold50_6	Abu_0377	1
scaffold50_7	Abu_2029	1				1
scaffold50_8	Abu_2030	1
scaffold50_9	Abu_2031
scaffold51_1	-
scaffold51_10	Abu_2216	1
scaffold51_11	Abu_2217	1
scaffold51_12	-
scaffold51_13	Abu_2218	1
scaffold51_14	Abu_2219	1
scaffold51_2	Abu_2210
scaffold51_3	-
scaffold51_4	Abu_2211	1
scaffold51_5	Abu_2212	1
scaffold51_6	Abu_2213	1
scaffold51_7	Abu_2214	1				1
scaffold51_8	-
scaffold51_9	-
scaffold52_1	Abu_0828	1				1
scaffold52_10	Abu_0327	1
scaffold52_11	Abu_1752
scaffold52_12	Abu_1751
scaffold52_13	Abu_0323	1
scaffold52_2	-
scaffold52_3	Abu_0827	1
scaffold52_4	-
scaffold52_5	-						1
scaffold52_6	Abu_0378	1
scaffold52_7	Abu_0335	1
scaffold52_8	-
scaffold52_9	-
scaffold53_1	Abu_0432	1		1		1
scaffold53_10	Abu_0423	1
scaffold53_11	Abu_0422	1
scaffold53_12	Abu_0421	1
scaffold53_13	-
scaffold53_14	-		1	1
scaffold53_2	Abu_0431					1
scaffold53_3	Abu_0430	1
scaffold53_4	Abu_0429	1
scaffold53_5	Abu_0428	1
scaffold53_6	Abu_0427	1				1
scaffold53_7	Abu_0426	1					1
scaffold53_8	Abu_0425	1				1
scaffold53_9	Abu_0424	1
scaffold54_1	Abu_0592	1		1		1
scaffold54_10	Abu_0584	1
scaffold54_12	Abu_0602	1			1		1
scaffold54_2	Abu_0591	1
scaffold54_3	-
scaffold54_4	Abu_0590	1
scaffold54_5	Abu_0589	1
scaffold54_6	Abu_0588	1
scaffold54_7	Abu_0587
scaffold54_8	Abu_0586	1
scaffold54_9	-
scaffold55_1	-			1		1
scaffold55_10	-
scaffold55_2	Abu_1513	1
scaffold55_3	-
scaffold55_4	Abu_1507	1
scaffold55_5	Abu_1506	1
scaffold55_6	Abu_1505	1					1
scaffold55_7	-
scaffold55_8	-		1
scaffold55_9	Abu_1502	1
scaffold56_1	-
scaffold56_10	Abu_0357	1
scaffold56_11	-
scaffold56_2	Abu_0345	1			1
scaffold56_3	Abu_0349	1
scaffold56_4	Abu_0350	1		1
scaffold56_5	Abu_0352	1
scaffold56_6	Abu_0353	1
scaffold56_7	Abu_0354	1
scaffold56_8	Abu_0355	1
scaffold56_9	Abu_0356	1
scaffold57_1	Abu_1013	1
scaffold57_10	Abu_1021	1
scaffold57_11	-			1
scaffold57_12	Abu_1023	1		1
scaffold57_13	Abu_1023	1		1		1
scaffold57_14	Abu_1067	1				1
scaffold57_15	Abu_0791
scaffold57_16	Abu_0791				1		1
scaffold57_17	-
scaffold57_2	Abu_1014						1
scaffold57_3	Abu_1014
scaffold57_4	Abu_1015
scaffold57_5	Abu_1016
scaffold57_6	Abu_1017
scaffold57_7	Abu_1018
scaffold57_8	Abu_1019	1
scaffold57_9	Abu_1020	1
scaffold58_1	Abu_0976	1				1
scaffold58_10	Abu_1388	1
scaffold58_11	-						1
scaffold58_12	-
scaffold58_13	Abu_1488	1				1
scaffold58_2	Abu_0977	1
scaffold58_3	Abu_0978	1				1
scaffold58_4	Abu_0979	1
scaffold58_5	Abu_0980	1
scaffold58_6	Abu_0981	1
scaffold58_7	Abu_0982	1
scaffold58_8	-
scaffold58_9	Abu_1389
scaffold59_2	-			1		1
scaffold59_3	-
scaffold59_4	-			1			1
scaffold59_5	Abu_1120	1		1		1
scaffold59_6	-			1
scaffold59_7	Abu_1122	1
scaffold6_1	Abu_0647	1
scaffold6_10	-
scaffold6_11	Abu_1737	1
scaffold6_12	Abu_1724	1
scaffold6_13	Abu_1723	1				1
scaffold6_15	Abu_0698	1				1
scaffold6_16	Abu_0699	1
scaffold6_17	Abu_0700	1
scaffold6_18	Abu_0701	1
scaffold6_19	Abu_0702	1
scaffold6_2	-						1
scaffold6_20	-						1
scaffold6_21	-
scaffold6_22	-
scaffold6_23	Abu_0442	1
scaffold6_24	Abu_0443	1
scaffold6_25	Abu_0444	1				1
scaffold6_26	-
scaffold6_3	-						1
scaffold6_4	-						1
scaffold6_5	-						1
scaffold6_6	-						1
scaffold6_7	-						1
scaffold6_8	Abu_1740	1
scaffold6_9	Abu_1739	1
scaffold60_1	-			1
scaffold60_10	-
scaffold60_2	-
scaffold60_3	Abu_0287	1
scaffold60_4	Abu_0286	1
scaffold60_5	-					1
scaffold60_6	Abu_0285	1				1
scaffold60_7	Abu_0284	1
scaffold60_8	Abu_0283	1
scaffold60_9	Abu_0281	1
scaffold61_1	-
scaffold61_10	Abu_0993	1					1
scaffold61_2	-		1
scaffold61_3	Abu_1239	1
scaffold61_4	-
scaffold61_5	-
scaffold61_6	-
scaffold61_7	Abu_0990	1	1
scaffold61_8	Abu_0991	1	1
scaffold61_9	Abu_0992	1	1
scaffold62_1	Abu_0744	1
scaffold62_10	-			1
scaffold62_11	Abu_1903	1		1
scaffold62_12	Abu_1904	1
[truncated: 1,341 more rows]
