# Supplementary material for: Accumulation and expression of multiple antibiotic resistance genes in Arcobacter cryaerophilus that thrives in sewage
Source: PeerJ. 2017 Apr 25;5:e3269. doi: 10.7717/peerj.3269 (PMC5407278; doi:10.7717/peerj.3269)
Supplement: Data Set S4 [file peerj-05-3269-s005.xlsx]

## Sheet: Sheet1
Sample	ORF	Virulence Factor Category	Sample 1 Unique Reads	Sample 2 Unique Reads	Sample 3 Unique Reads
Arcobacter cryaerophilus	scaffold1_1	Virulence	2332	3369	4198
Arcobacter cryaerophilus	scaffold1_12	Cellular metabolism	4101	6633	8079
Arcobacter cryaerophilus	scaffold1_37	Intracellular survival and replication	550	2799	3499
Arcobacter cryaerophilus	scaffold1_38	Intracellular survival and replication	965	1673	1899
Arcobacter cryaerophilus	scaffold1_52	Virulence	54	163	146
Arcobacter cryaerophilus	scaffold1_53	Virulence	15	147	102
Arcobacter cryaerophilus	scaffold1_58	Virulence	399	471	449
Arcobacter cryaerophilus	scaffold10_25	Virulence	341	515	568
Arcobacter cryaerophilus	scaffold10_28	Virulence	173	308	288
Arcobacter cryaerophilus	scaffold10_5	Adhesion	669	1995	1871
Arcobacter cryaerophilus	scaffold100_2	Virulence	636	2926	2710
Arcobacter cryaerophilus	scaffold100_6	Intracellular survival and replication	2863	2179	4290
Arcobacter cryaerophilus	scaffold101_1	Virulence	2744	7786	6753
Arcobacter cryaerophilus	scaffold102_4	Virulence	309	624	490
Arcobacter cryaerophilus	scaffold105_3	Virulence	35	42	41
Arcobacter cryaerophilus	scaffold109_2	Virulence	29	75	73
Arcobacter cryaerophilus	scaffold11_1	Intracellular survival and replication	87	117	145
Arcobacter cryaerophilus	scaffold11_23	Virulence	2514	4306	5845
Arcobacter cryaerophilus	scaffold110_5	Virulence	758	1638	2578
Arcobacter cryaerophilus	scaffold110_6	Adhesion	1176	7638	6164
Arcobacter cryaerophilus	scaffold110_6	Invasion	1176	7638	6164
Arcobacter cryaerophilus	scaffold110_6	Two-component system	1176	7638	6164
Arcobacter cryaerophilus	scaffold113_1	Virulence	2578	3476	5521
Arcobacter cryaerophilus	scaffold114_4	Virulence	329	496	851
Arcobacter cryaerophilus	scaffold115_3	Virulence	23489	41254	47890
Arcobacter cryaerophilus	scaffold118_1	Invasion	14	34	18
Arcobacter cryaerophilus	scaffold118_1	Virulence	14	34	18
Arcobacter cryaerophilus	scaffold12_2	Anti-apoptosis	1805	14339	11105
Arcobacter cryaerophilus	scaffold123_2	Intracellular survival and replication	441	560	505
Arcobacter cryaerophilus	scaffold124_4	Virulence	81	258	294
Arcobacter cryaerophilus	scaffold124_5	Virulence	65	267	244
Arcobacter cryaerophilus	scaffold129_3	Virulence	510	2241	2108
Arcobacter cryaerophilus	scaffold13_18	Type III secretion	1303	1444	1280
Arcobacter cryaerophilus	scaffold13_22	Intracellular survival and replication	4245	3259	4045
Arcobacter cryaerophilus	scaffold13_22	Virulence	4245	3259	4045
Arcobacter cryaerophilus	scaffold130_1	Adhesion	5363	27673	28179
Arcobacter cryaerophilus	scaffold130_1	Cell surface and membrane proteins	5363	27673	28179
Arcobacter cryaerophilus	scaffold130_1	Invasion	5363	27673	28179
Arcobacter cryaerophilus	scaffold130_1	Virulence	5363	27673	28179
Arcobacter cryaerophilus	scaffold131_1	Adhesion	11	51	61
Arcobacter cryaerophilus	scaffold131_1	Iron uptake	11	51	61
Arcobacter cryaerophilus	scaffold131_1	Virulence	11	51	61
Arcobacter cryaerophilus	scaffold131_4	Virulence	25	45	61
Arcobacter cryaerophilus	scaffold135_3	Virulence	1278	1139	1120
Arcobacter cryaerophilus	scaffold137_1	Intracellular survival and replication	829	906	604
Arcobacter cryaerophilus	scaffold137_1	Invasion	829	906	604
Arcobacter cryaerophilus	scaffold139_1	Virulence	5758	9992	11061
Arcobacter cryaerophilus	scaffold14_1	Virulence	642	484	623
Arcobacter cryaerophilus	scaffold14_14	Virulence	78	555	441
Arcobacter cryaerophilus	scaffold142_3	Virulence	182	1280	1345
Arcobacter cryaerophilus	scaffold142_4	Virulence	1055	1790	2256
Arcobacter cryaerophilus	scaffold145_6	Adhesion	1955	9258	9893
Arcobacter cryaerophilus	scaffold146_4	Virulence	172	776	638
Arcobacter cryaerophilus	scaffold152_1	Virulence	134	3318	3211
Arcobacter cryaerophilus	scaffold154_4	Adhesion	697	2908	2893
Arcobacter cryaerophilus	scaffold154_4	Virulence	697	2908	2893
Arcobacter cryaerophilus	scaffold159_4	Cellular metabolism	2420	3257	3809
Arcobacter cryaerophilus	scaffold159_4	Intracellular survival and replication	2420	3257	3809
Arcobacter cryaerophilus	scaffold16_20	Intracellular survival and replication	2248	4945	8931
Arcobacter cryaerophilus	scaffold16_22	Cell-to-cell spread	407	2547	3913
Arcobacter cryaerophilus	scaffold16_22	Chaperone	407	2547	3913
Arcobacter cryaerophilus	scaffold16_24	Virulence	135	696	619
Arcobacter cryaerophilus	scaffold16_25	Mitogenic	84	228	440
Arcobacter cryaerophilus	scaffold16_5	Virulence	284	876	1203
Arcobacter cryaerophilus	scaffold165_3	Stress	124	184	167
Arcobacter cryaerophilus	scaffold165_3	Two-component system	124	184	167
Arcobacter cryaerophilus	scaffold168_2	Intracellular survival and replication	186	227	320
Arcobacter cryaerophilus	scaffold168_3	Virulence	67	108	175
Arcobacter cryaerophilus	scaffold169_2	Virulence	49	143	132
Arcobacter cryaerophilus	scaffold17_15	Virulence	65	181	231
Arcobacter cryaerophilus	scaffold17_22	Regulation of gene expression	180	235	199
Arcobacter cryaerophilus	scaffold17_7	Virulence	4325	16280	15298
Arcobacter cryaerophilus	scaffold17_8	Virulence	2927	8099	8748
Arcobacter cryaerophilus	scaffold179_1	Virulence	1196	5441	5885
Arcobacter cryaerophilus	scaffold18_10	Chaperone	60	184	146
Arcobacter cryaerophilus	scaffold18_22	Virulence	155	714	658
Arcobacter cryaerophilus	scaffold196_2	Virulence	341	1197	791
Arcobacter cryaerophilus	scaffold197_2	Virulence	1662	2509	3267
Arcobacter cryaerophilus	scaffold2_12	Virulence	427	743	693
Arcobacter cryaerophilus	scaffold2_15	Modulate host immune response	111	351	355
Arcobacter cryaerophilus	scaffold2_21	Defense against host immune response	687	2814	2630
Arcobacter cryaerophilus	scaffold2_21	Secretion	687	2814	2630
Arcobacter cryaerophilus	scaffold2_22	Defense against host immune response	189	2062	1644
Arcobacter cryaerophilus	scaffold2_22	Secretion	189	2062	1644
Arcobacter cryaerophilus	scaffold2_26	Virulence	330	1289	1371
Arcobacter cryaerophilus	scaffold2_34	Virulence	48	385	243
Arcobacter cryaerophilus	scaffold200_1	Virulence	187	675	614
Arcobacter cryaerophilus	scaffold21_11	Cellular metabolism	731	2519	2018
Arcobacter cryaerophilus	scaffold21_11	Intracellular survival and replication	731	2519	2018
Arcobacter cryaerophilus	scaffold21_12	Virulence	533	1364	1421
Arcobacter cryaerophilus	scaffold212_3	Virulence	724	5260	5338
Arcobacter cryaerophilus	scaffold216_14	Virulence	75	202	113
Arcobacter cryaerophilus	scaffold216_17	Virulence	181	465	342
Arcobacter cryaerophilus	scaffold22_12	Virulence	59	462	381
Arcobacter cryaerophilus	scaffold22_13	Virulence	559	2988	3137
Arcobacter cryaerophilus	scaffold220_1	Adhesion	667	1212	1261
Arcobacter cryaerophilus	scaffold220_1	Invasion	667	1212	1261
Arcobacter cryaerophilus	scaffold220_1	Virulence	667	1212	1261
Arcobacter cryaerophilus	scaffold221_1	Stress	16	37	21
Arcobacter cryaerophilus	scaffold221_1	Two-component system	16	37	21
Arcobacter cryaerophilus	scaffold223_1	Virulence	72	227	268
Arcobacter cryaerophilus	scaffold223_18	Virulence	8383	58094	58117
Arcobacter cryaerophilus	scaffold223_8	Virulence	464	603	798
Arcobacter cryaerophilus	scaffold23_4	Virulence	47	89	80
Arcobacter cryaerophilus	scaffold23_5	Virulence	155	405	322
Arcobacter cryaerophilus	scaffold232_3	Virulence	111	243	175
Arcobacter cryaerophilus	scaffold232_3	Zinc uptake	111	243	175
Arcobacter cryaerophilus	scaffold237_2	Virulence	11	15	20
Arcobacter cryaerophilus	scaffold239_1	Virulence	139	662	633
Arcobacter cryaerophilus	scaffold24_16	Virulence	1068	2365	2219
Arcobacter cryaerophilus	scaffold24_9	Virulence	1624	4132	3456
Arcobacter cryaerophilus	scaffold25_25	Intracellular survival and replication	4897	19706	25660
Arcobacter cryaerophilus	scaffold25_29	Virulence	1999	5833	6029
Arcobacter cryaerophilus	scaffold253_1	Virulence	43	180	176
Arcobacter cryaerophilus	scaffold26_14	Virulence	2401	20281	23856
Arcobacter cryaerophilus	scaffold26_4	Virulence	108	161	107
Arcobacter cryaerophilus	scaffold27_11	Virulence	167	2036	3399
Arcobacter cryaerophilus	scaffold27_16	Cellular metabolism	3001	7623	7492
Arcobacter cryaerophilus	scaffold27_16	Intracellular survival and replication	3001	7623	7492
Arcobacter cryaerophilus	scaffold27_3	Virulence	905	2721	2521
Arcobacter cryaerophilus	scaffold27_5	Modulate host immune response	398	1450	1075
Arcobacter cryaerophilus	scaffold271_1	Type III secretion	3241	16112	13658
Arcobacter cryaerophilus	scaffold272_1	Virulence	0	17	17
Arcobacter cryaerophilus	scaffold273_1	Virulence	294	3194	1287
Arcobacter cryaerophilus	scaffold278_3	Adhesion	12	42	38
Arcobacter cryaerophilus	scaffold278_3	Invasion	12	42	38
Arcobacter cryaerophilus	scaffold278_3	Virulence	12	42	38
Arcobacter cryaerophilus	scaffold28_10	Virulence	824	1574	2099
Arcobacter cryaerophilus	scaffold28_13	Virulence	893	2077	3076
Arcobacter cryaerophilus	scaffold282_1	Virulence	29	206	155
Arcobacter cryaerophilus	scaffold29_6	Adhesion	72	326	187
Arcobacter cryaerophilus	scaffold29_6	Cell surface and membrane proteins	72	326	187
Arcobacter cryaerophilus	scaffold29_6	Virulence	72	326	187
Arcobacter cryaerophilus	scaffold291_1	Cellular metabolism	645	1804	1140
Arcobacter cryaerophilus	scaffold291_1	Intracellular survival and replication	645	1804	1140
Arcobacter cryaerophilus	scaffold296_1	Virulence	286	654	898
Arcobacter cryaerophilus	scaffold296_2	Virulence	418	996	1469
Arcobacter cryaerophilus	scaffold3_25	Virulence	232	81	77
Arcobacter cryaerophilus	scaffold3_26	Virulence	393	204	165
Arcobacter cryaerophilus	scaffold3_7	Virulence	774	1258	1503
Arcobacter cryaerophilus	scaffold30_1	Modulate host immune response	237	541	422
Arcobacter cryaerophilus	scaffold302_1	Virulence	200	1510	1301
Arcobacter cryaerophilus	scaffold309_5	Intracellular survival and replication	31	99	65
Arcobacter cryaerophilus	scaffold309_7	Intracellular survival and replication	429	1054	840
Arcobacter cryaerophilus	scaffold309_8	Intracellular survival and replication	695	1578	1346
Arcobacter cryaerophilus	scaffold31_17	Virulence	26	139	95
Arcobacter cryaerophilus	scaffold31_5	Virulence	1428	4833	3807
Arcobacter cryaerophilus	scaffold31_6	Cellular metabolism	655	3385	3648
Arcobacter cryaerophilus	scaffold31_6	Intracellular survival and replication	655	3385	3648
Arcobacter cryaerophilus	scaffold31_7	Cellular metabolism	902	5093	7003
Arcobacter cryaerophilus	scaffold31_7	Intracellular survival and replication	902	5093	7003
Arcobacter cryaerophilus	scaffold310_1	Virulence	140	1364	2121
Arcobacter cryaerophilus	scaffold32_11	Acid resistance	1001	2495	2379
Arcobacter cryaerophilus	scaffold32_12	Virulence	87	655	614
Arcobacter cryaerophilus	scaffold321_1	Cellular metabolism	591	706	569
Arcobacter cryaerophilus	scaffold324_1	Virulence	148	2283	1037
Arcobacter cryaerophilus	scaffold325_1	Virulence	64	269	278
Arcobacter cryaerophilus	scaffold329_1	Defense against host immune response	73	661	570
Arcobacter cryaerophilus	scaffold33_2	Virulence	2009	23911	19156
Arcobacter cryaerophilus	scaffold33_32	Virulence	290	1374	1383
Arcobacter cryaerophilus	scaffold331_1	Virulence	195	1545	759
Arcobacter cryaerophilus	scaffold34_10	Intracellular survival and replication	1090	2454	2208
Arcobacter cryaerophilus	scaffold340_1	Virulence	58	446	281
Arcobacter cryaerophilus	scaffold343_1	Virulence	127	364	440
Arcobacter cryaerophilus	scaffold347_1	Cellular metabolism	383	1983	2727
Arcobacter cryaerophilus	scaffold347_1	Intracellular survival and replication	383	1983	2727
Arcobacter cryaerophilus	scaffold35_11	Virulence	373	1870	1531
Arcobacter cryaerophilus	scaffold35_5	Virulence	216	439	416
Arcobacter cryaerophilus	scaffold36_15	Adhesion	183	1135	893
Arcobacter cryaerophilus	scaffold36_15	Iron uptake	183	1135	893
Arcobacter cryaerophilus	scaffold36_15	Virulence	183	1135	893
Arcobacter cryaerophilus	scaffold369_1	Virulence	206	903	1052
Arcobacter cryaerophilus	scaffold37_15	Cellular metabolism	701	2572	2521
Arcobacter cryaerophilus	scaffold37_9	Cording	6673	6418	10344
Arcobacter cryaerophilus	scaffold378_10	Virulence	11	12	13
Arcobacter cryaerophilus	scaffold378_11	Phosphate uptake	255	50	48
Arcobacter cryaerophilus	scaffold378_12	Phosphate uptake	46	54	31
Arcobacter cryaerophilus	scaffold378_13	Phosphate uptake	259	119	74
Arcobacter cryaerophilus	scaffold378_13	Virulence	259	119	74
Arcobacter cryaerophilus	scaffold378_16	Stress	11	98	64
Arcobacter cryaerophilus	scaffold378_16	Two-component system	11	98	64
Arcobacter cryaerophilus	scaffold378_5	Virulence	307	959	1074
Arcobacter cryaerophilus	scaffold38_12	Intracellular survival and replication	1584	2208	3003
Arcobacter cryaerophilus	scaffold38_2	Cellular metabolism	22230	71192	75830
Arcobacter cryaerophilus	scaffold38_4	Virulence	100	219	240
Arcobacter cryaerophilus	scaffold38_6	Adhesion	107	798	691
Arcobacter cryaerophilus	scaffold38_6	Biofilm	107	798	691
Arcobacter cryaerophilus	scaffold386_1	Cellular metabolism	1936	2312	2337
Arcobacter cryaerophilus	scaffold388_1	Cellular metabolism	283	1418	1363
Arcobacter cryaerophilus	scaffold39_8	Virulence	76	172	147
Arcobacter cryaerophilus	scaffold391_2	Mitogenic	193	444	421
Arcobacter cryaerophilus	scaffold4_36	Virulence	189	395	336
Arcobacter cryaerophilus	scaffold4_37	Virulence	70	277	193
Arcobacter cryaerophilus	scaffold40_12	Virulence	243	852	947
Arcobacter cryaerophilus	scaffold402_1	Virulence	52	100	78
Arcobacter cryaerophilus	scaffold404_1	Cellular metabolism	153	1080	847
Arcobacter cryaerophilus	scaffold404_1	Intracellular survival and replication	153	1080	847
Arcobacter cryaerophilus	scaffold415_1	Virulence	17	74	59
Arcobacter cryaerophilus	scaffold42_10	Cellular metabolism	228	1418	1456
Arcobacter cryaerophilus	scaffold42_11	Cellular metabolism	1492	5891	5859
Arcobacter cryaerophilus	scaffold42_9	Cellular metabolism	722	1830	1772
Arcobacter cryaerophilus	scaffold429_1	Adhesion	14	52	91
Arcobacter cryaerophilus	scaffold429_1	Iron uptake	14	52	91
Arcobacter cryaerophilus	scaffold429_1	Virulence	14	52	91
Arcobacter cryaerophilus	scaffold43_8	Regulation of gene expression	77	73	73
Arcobacter cryaerophilus	scaffold43_8	Two-component system	77	73	73
Arcobacter cryaerophilus	scaffold43_8	Virulence	77	73	73
Arcobacter cryaerophilus	scaffold433_1	Virulence	67	747	1021
Arcobacter cryaerophilus	scaffold437_9	Virulence	18	127	148
Arcobacter cryaerophilus	scaffold44_1	Virulence	1732	3976	3612
Arcobacter cryaerophilus	scaffold44_11	Adhesion	0	19	53
Arcobacter cryaerophilus	scaffold44_11	Iron uptake	0	19	53
Arcobacter cryaerophilus	scaffold44_11	Virulence	0	19	53
Arcobacter cryaerophilus	scaffold442_1	Adhesion	5762	30452	31342
Arcobacter cryaerophilus	scaffold443_1	Capsule	41	328	244
Arcobacter cryaerophilus	scaffold445_2	Intracellular survival and replication	569	2502	2415
Arcobacter cryaerophilus	scaffold445_5	Virulence	369	1120	982
Arcobacter cryaerophilus	scaffold451_1	Virulence	0	0	0
Arcobacter cryaerophilus	scaffold453_1	Virulence	437	808	1035
Arcobacter cryaerophilus	scaffold456_1	Virulence	0	23	24
Arcobacter cryaerophilus	scaffold456_1	Zinc uptake	0	23	24
Arcobacter cryaerophilus	scaffold46_4	Virulence	611	663	713
Arcobacter cryaerophilus	scaffold46_5	Virulence	395	781	664
Arcobacter cryaerophilus	scaffold48_2	Virulence	508	1138	955
Arcobacter cryaerophilus	scaffold49_12	Virulence	96	308	262
Arcobacter cryaerophilus	scaffold5_12	Type III secretion	84	429	305
Arcobacter cryaerophilus	scaffold5_24	Adhesion	61	322	238
Arcobacter cryaerophilus	scaffold5_24	Virulence	61	322	238
Arcobacter cryaerophilus	scaffold50_10	Intracellular survival and replication	189	628	758
Arcobacter cryaerophilus	scaffold50_2	Virulence	194	1157	900
Arcobacter cryaerophilus	scaffold50_5	Chaperone	421	8780	5600
Arcobacter cryaerophilus	scaffold53_1	Mitogenic	3361	4960	9668
Arcobacter cryaerophilus	scaffold53_14	Stress	16	45	38
Arcobacter cryaerophilus	scaffold53_14	Two-component system	16	45	38
Arcobacter cryaerophilus	scaffold54_1	Virulence	423	3016	2303
Arcobacter cryaerophilus	scaffold55_1	Intracellular survival and replication	118	362	489
Arcobacter cryaerophilus	scaffold56_4	Virulence	695	3126	2203
Arcobacter cryaerophilus	scaffold57_11	Virulence	1884	5586	6057
Arcobacter cryaerophilus	scaffold57_12	Cellular metabolism	39	533	461
Arcobacter cryaerophilus	scaffold57_13	Cellular metabolism	2198	4936	6362
Arcobacter cryaerophilus	scaffold59_2	Virulence	180	1177	760
Arcobacter cryaerophilus	scaffold59_4	Adhesion	143	1229	707
Arcobacter cryaerophilus	scaffold59_4	Cell surface and membrane proteins	143	1229	707
Arcobacter cryaerophilus	scaffold59_4	Invasion	143	1229	707
Arcobacter cryaerophilus	scaffold59_4	Virulence	143	1229	707
Arcobacter cryaerophilus	scaffold59_5	Virulence	948	2578	2448
Arcobacter cryaerophilus	scaffold59_6	Virulence	136	1008	618
Arcobacter cryaerophilus	scaffold60_1	Virulence	789	5566	4692
Arcobacter cryaerophilus	scaffold62_10	Cellular metabolism	6282	3531	4069
Arcobacter cryaerophilus	scaffold62_11	Cellular metabolism	3211	8638	9582
Arcobacter cryaerophilus	scaffold63_1	Intracellular survival and replication	509	781	842
Arcobacter cryaerophilus	scaffold63_10	Virulence	375	202	133
Arcobacter cryaerophilus	scaffold63_5	Virulence	15	48	31
Arcobacter cryaerophilus	scaffold65_4	Virulence	1043	4566	5445
Arcobacter cryaerophilus	scaffold65_8	Virulence	338	433	673
Arcobacter cryaerophilus	scaffold66_10	Virulence	214	467	378
Arcobacter cryaerophilus	scaffold67_4	Virulence	691	1744	1762
Arcobacter cryaerophilus	scaffold68_6	Virulence	259	745	755
Arcobacter cryaerophilus	scaffold7_31	Virulence	2146	17898	15827
Arcobacter cryaerophilus	scaffold72_2	Invasion	155	468	454
Arcobacter cryaerophilus	scaffold74_1	Invasion	207	196	228
Arcobacter cryaerophilus	scaffold74_1	Virulence	207	196	228
Arcobacter cryaerophilus	scaffold74_2	Virulence	1263	753	881
Arcobacter cryaerophilus	scaffold74_8	Cording	1452	2292	2347
Arcobacter cryaerophilus	scaffold74_8	Virulence	1452	2292	2347
Arcobacter cryaerophilus	scaffold76_10	Intracellular survival and replication	162	1359	1245
Arcobacter cryaerophilus	scaffold77_4	Regulation of gene expression	422	5134	2823
Arcobacter cryaerophilus	scaffold77_5	Regulation of gene expression	390	957	568
Arcobacter cryaerophilus	scaffold8_29	Virulence	1848	1998	2842
Arcobacter cryaerophilus	scaffold8_30	Virulence	248	651	728
Arcobacter cryaerophilus	scaffold83_3	Cellular metabolism	1098	1862	2621
Arcobacter cryaerophilus	scaffold83_3	Virulence	1098	1862	2621
Arcobacter cryaerophilus	scaffold86_3	Intracellular survival and replication	259	444	386
Arcobacter cryaerophilus	scaffold9_18	Virulence	3743	46396	43969
Arcobacter cryaerophilus	scaffold9_21	Type III secretion	25173	106269	120114
Arcobacter cryaerophilus	scaffold9_27	Adhesion	106248	157533	195521
Arcobacter cryaerophilus	scaffold9_27	Cell surface and membrane proteins	106248	157533	195521
Arcobacter cryaerophilus	scaffold9_27	Invasion	106248	157533	195521
Arcobacter cryaerophilus	scaffold9_27	Virulence	106248	157533	195521
Arcobacter cryaerophilus	scaffold9_30	Virulence	1053	3424	4714
Arcobacter cryaerophilus	scaffold93_2	Intracellular survival and replication	1162	15987	10021
Arcobacter cryaerophilus	scaffold93_2	Stress	1162	15987	10021
Arcobacter cryaerophilus	scaffold94_4	Virulence	231	1015	815
Arcobacter cryaerophilus	scaffold97_3	Virulence	845	2626	2408
Arcobacter cryaerophilus	scaffold98_4	Adhesion	70	447	361
Arcobacter cryaerophilus	scaffold98_4	Cell surface and membrane proteins	70	447	361
Arcobacter cryaerophilus	scaffold98_4	Invasion	70	447	361
Arcobacter cryaerophilus	scaffold98_4	Virulence	70	447	361
Arcobacter cryaerophilus	scaffold99_3	Secretion	2115	5333	8119
Arcobacter cryaerophilus	scaffold99_4	Secretion	868	4092	4969
Total Sewage	contig-75_0_14	Secretion	597	1088	1645
Total Sewage	contig-75_0_23	Invasion	0	0	0
Total Sewage	contig-75_0_24	Invasion	19	0	0
Total Sewage	contig-75_0_27	Intracellular survival and replication	29	21	25
Total Sewage	contig-75_0_27	Invasion	29	21	25
Total Sewage	contig-75_0_36	Cording	24	23	16
Total Sewage	contig-75_0_42	Cording	20	20	11
Total Sewage	contig-75_0_44	Molecular mimicry	26	19	25
Total Sewage	contig-75_0_47	Defense against host immune response	0	0	0
Total Sewage	contig-75_0_47	Escape from the phagosome	0	0	0
Total Sewage	contig-75_1_36	Virulence	17	16	10
Total Sewage	contig-75_1_41	Intracellular survival and replication	0	0	0
Total Sewage	contig-75_1_48	Capsule	12	28	17
Total Sewage	contig-75_1_51	Capsule	47	28	37
Total Sewage	contig-75_10_15	Virulence	27	29	25
Total Sewage	contig-75_10_3	Invasion	38	75	94
Total Sewage	contig-75_10_7	Virulence	44	109	49
Total Sewage	contig-75_100_13	Virulence	56	72	101
Total Sewage	contig-75_10004_2	Virulence	20	68	50
Total Sewage	contig-75_10006_1	Virulence	268	535	509
Total Sewage	contig-75_10010_2	Virulence	73	192	242
Total Sewage	contig-75_1002_5	Virulence	0	0	11
Total Sewage	contig-75_10025_1	Virulence	39	41	39
Total Sewage	contig-75_10028_1	Virulence	76	108	134
Total Sewage	contig-75_10029_1	Invasion	6764	17763	14340
Total Sewage	contig-75_10029_1	Type III secretion	6764	17763	14340
Total Sewage	contig-75_10029_1	Virulence	6764	17763	14340
Total Sewage	contig-75_1003_5	Anti-apoptosis	0	28	16
Total Sewage	contig-75_1003_6	Virulence	0	12	12
Total Sewage	contig-75_10033_1	Intracellular survival and replication	464	390	524
Total Sewage	contig-75_1006_4	Virulence	3116	941	1009
Total Sewage	contig-75_1007_6	Virulence	1175	3423	3153
Total Sewage	contig-75_10071_1	Adhesion	43	211	181
Total Sewage	contig-75_10071_1	Cell surface and membrane proteins	43	211	181
Total Sewage	contig-75_10071_1	Invasion	43	211	181
Total Sewage	contig-75_10071_1	Virulence	43	211	181
Total Sewage	contig-75_1008_6	Virulence	230	519	419
Total Sewage	contig-75_10086_2	Adhesion	7823	29722	25412
Total Sewage	contig-75_10086_2	Cell surface and membrane proteins	7823	29722	25412
Total Sewage	contig-75_10086_2	Invasion	7823	29722	25412
Total Sewage	contig-75_10086_2	Virulence	7823	29722	25412
Total Sewage	contig-75_10092_2	Acid resistance	11	27	24
Total Sewage	contig-75_10098_2	Virulence	23	37	58
Total Sewage	contig-75_101_15	Virulence	29	16	0
Total Sewage	contig-75_101_16	Intracellular survival and replication	142	92	102
Total Sewage	contig-75_101_17	Defense against host immune response	82	38	44
Total Sewage	contig-75_101_20	Virulence	0	0	0
Total Sewage	contig-75_101_5	Cellular metabolism	34	26	14
Total Sewage	contig-75_101_5	Intracellular survival and replication	34	26	14
Total Sewage	contig-75_10106_1	Intracellular survival and replication	96	55	35
Total Sewage	contig-75_10106_1	Invasion	96	55	35
Total Sewage	contig-75_1012_2	Capsule	528	1785	1515
Total Sewage	contig-75_1014_1	Intracellular survival and replication	250	236	212
Total Sewage	contig-75_1014_1	Invasion	250	236	212
Total Sewage	contig-75_10155_1	Virulence	54	63	96
Total Sewage	contig-75_10157_1	Virulence	46	88	49
Total Sewage	contig-75_1016_2	Virulence	246	85	93
Total Sewage	contig-75_1018_4	Virulence	17	108	68
Total Sewage	contig-75_1018_5	Intracellular survival and replication	16	135	73
Total Sewage	contig-75_1018_5	Invasion	16	135	73
Total Sewage	contig-75_10184_1	Virulence	23	82	151
Total Sewage	contig-75_10192_1	Virulence	238	1954	1177
Total Sewage	contig-75_10195_2	Virulence	12	69	92
Total Sewage	contig-75_102_1	Adhesion	329	497	701
Total Sewage	contig-75_102_1	Invasion	329	497	701
Total Sewage	contig-75_102_1	Virulence	329	497	701
Total Sewage	contig-75_102_10	Virulence	1818	1706	2248
Total Sewage	contig-75_102_15	Intracellular survival and replication	286	1398	1347
Total Sewage	contig-75_102_15	Virulence	286	1398	1347
Total Sewage	contig-75_102_3	Virulence	536	216	253
Total Sewage	contig-75_10202_1	Intracellular survival and replication	14	28	27
Total Sewage	contig-75_10204_2	Defense against host immune response	324	204	211
Total Sewage	contig-75_10204_2	Secretion	324	204	211
Total Sewage	contig-75_10217_4	Virulence	64	28	25
Total Sewage	contig-75_10229_1	Virulence	55	85	123
Total Sewage	contig-75_1023_3	Virulence	226	830	819
Total Sewage	contig-75_10231_3	Virulence	996	109	139
Total Sewage	contig-75_10233_1	Intracellular survival and replication	27	74	39
Total Sewage	contig-75_10241_1	Virulence	45	66	72
Total Sewage	contig-75_10247_3	Regulation of gene expression	49	80	93
Total Sewage	contig-75_10247_3	Two-component system	49	80	93
Total Sewage	contig-75_10261_1	Virulence	25	13	22
Total Sewage	contig-75_10264_2	Virulence	0	68	79
Total Sewage	contig-75_1027_5	Intracellular survival and replication	16	18	27
Total Sewage	contig-75_10273_1	Capsule	28	185	109
Total Sewage	contig-75_10280_1	Virulence	15	11	11
Total Sewage	contig-75_10281_1	Intracellular survival and replication	53	69	67
Total Sewage	contig-75_10292_2	Virulence	139	130	117
Total Sewage	contig-75_10299_2	Virulence	0	0	0
Total Sewage	contig-75_103_4	Cellular metabolism	90	56	54
Total Sewage	contig-75_103_4	Intracellular survival and replication	90	56	54
Total Sewage	contig-75_1030_1	Anti-apoptosis	0	12	12
Total Sewage	contig-75_10312_1	Virulence	3144	4771	7449
Total Sewage	contig-75_10314_1	Virulence	14	108	56
Total Sewage	contig-75_10317_1	Virulence	19	0	15
Total Sewage	contig-75_1032_1	Virulence	13	12	0
Total Sewage	contig-75_1032_2	Virulence	87	37	92
Total Sewage	contig-75_1032_3	Modulate host immune response	0	23	20
Total Sewage	contig-75_1032_4	Modulate host immune response	0	53	31
Total Sewage	contig-75_1033_1	Type VII secretion	54	47	58
Total Sewage	contig-75_10334_1	Virulence	33	28	20
Total Sewage	contig-75_10336_1	Virulence	480	307	449
Total Sewage	contig-75_10337_1	Adhesion	320	2352	2280
Total Sewage	contig-75_10337_1	Cell surface and membrane proteins	320	2352	2280
Total Sewage	contig-75_10337_1	Invasion	320	2352	2280
Total Sewage	contig-75_10337_1	Virulence	320	2352	2280
Total Sewage	contig-75_1034_4	Virulence	53	21	25
Total Sewage	contig-75_10347_1	Invasion	55	111	125
Total Sewage	contig-75_10349_2	Virulence	66	273	301
Total Sewage	contig-75_10373_1	Capsule	121	91	159
Total Sewage	contig-75_10378_1	Virulence	42	76	58
Total Sewage	contig-75_10379_1	Virulence	0	0	0
Total Sewage	contig-75_1038_3	Virulence	0	0	0
Total Sewage	contig-75_1038_5	Regulation of gene expression	0	17	0
Total Sewage	contig-75_1038_6	Virulence	23	25	15
Total Sewage	contig-75_10382_1	Intracellular survival and replication	0	0	0
Total Sewage	contig-75_10385_2	Virulence	0	0	0
Total Sewage	contig-75_10389_1	Intracellular survival and replication	14	12	13
Total Sewage	contig-75_10397_2	Virulence	0	0	0
Total Sewage	contig-75_104_3	Virulence	33	14	21
Total Sewage	contig-75_104_4	Virulence	296	189	232
Total Sewage	contig-75_10414_1	Virulence	32	18	35
Total Sewage	contig-75_10421_1	Virulence	16	63	46
Total Sewage	contig-75_10426_2	Virulence	60	400	441
Total Sewage	contig-75_1044_2	Intracellular survival and replication	553	712	698
Total Sewage	contig-75_10440_1	Cellular metabolism	0	0	0
Total Sewage	contig-75_10441_1	Virulence	0	0	0
Total Sewage	contig-75_10445_1	Intracellular survival and replication	0	0	0
Total Sewage	contig-75_10449_2	Capsule	0	37	20
Total Sewage	contig-75_1045_3	Virulence	0	14	0
Total Sewage	contig-75_10454_1	Intracellular survival and replication	0	37	24
Total Sewage	contig-75_10454_1	Stress	0	37	24
Total Sewage	contig-75_10473_3	Virulence	110	565	485
Total Sewage	contig-75_1049_5	Virulence	104	657	401
Total Sewage	contig-75_10498_1	Virulence	60	142	124
Total Sewage	contig-75_105_12	Virulence	21	0	0
Total Sewage	contig-75_10501_2	Invasion	210	259	226
Total Sewage	contig-75_10502_1	Intracellular survival and replication	16	20	26
Total Sewage	contig-75_10505_2	Virulence	0	0	0
Total Sewage	contig-75_10509_1	Intracellular survival and replication	120	397	275
Total Sewage	contig-75_10509_1	Stress	120	397	275
Total Sewage	contig-75_1051_9	Virulence	126	735	603
Total Sewage	contig-75_10517_1	Virulence	843	3453	4786
Total Sewage	contig-75_1052_3	Virulence	21	0	14
Total Sewage	contig-75_10524_1	Type III secretion	40	55	39
Total Sewage	contig-75_10543_1	Virulence	22	0	10
Total Sewage	contig-75_1055_2	Virulence	48	82	60
Total Sewage	contig-75_10563_2	Virulence	14	0	0
Total Sewage	contig-75_10564_1	Virulence	1805	3810	3618
Total Sewage	contig-75_10576_1	Invasion	71	63	118
Total Sewage	contig-75_10576_1	Virulence	71	63	118
Total Sewage	contig-75_1058_4	Virulence	15	21	18
Total Sewage	contig-75_10583_1	Virulence	109	358	304
Total Sewage	contig-75_1060_4	Invasion	836	375	260
Total Sewage	contig-75_1060_4	Virulence	836	375	260
Total Sewage	contig-75_10601_1	Virulence	0	22	11
Total Sewage	contig-75_1061_3	Regulation of gene expression	12	33	31
Total Sewage	contig-75_10612_1	Cellular metabolism	20	41	27
Total Sewage	contig-75_10617_2	Cellular metabolism	3144	14365	15722
Total Sewage	contig-75_10623_2	Modulate host immune response	19	0	0
Total Sewage	contig-75_10629_1	Cellular metabolism	877	2990	1349
Total Sewage	contig-75_10629_1	Intracellular survival and replication	877	2990	1349
Total Sewage	contig-75_10636_2	Two-component system	0	0	0
Total Sewage	contig-75_10638_1	Virulence	18	28	59
Total Sewage	contig-75_10651_1	Cellular metabolism	5138	10995	12470
Total Sewage	contig-75_10656_2	Virulence	35	35	21
Total Sewage	contig-75_10663_1	Defense against host immune response	63	89	78
Total Sewage	contig-75_10663_1	Secretion	63	89	78
Total Sewage	contig-75_10664_2	Virulence	41	116	89
Total Sewage	contig-75_10667_2	Virulence	61	52	44
Total Sewage	contig-75_1067_4	Acid resistance	406	597	608
Total Sewage	contig-75_10670_1	Intracellular survival and replication	85	149	102
Total Sewage	contig-75_10679_1	Virulence	15	10	19
Total Sewage	contig-75_10681_3	Mitogenic	385	1094	1410
Total Sewage	contig-75_10682_1	Cording	12	0	25
Total Sewage	contig-75_10682_1	Virulence	12	0	25
Total Sewage	contig-75_1069_7	Secretion	0	13	17
Total Sewage	contig-75_1069_7	Virulence	0	13	17
Total Sewage	contig-75_107_15	Virulence	42	38	56
Total Sewage	contig-75_107_2	Virulence	18	11	38
Total Sewage	contig-75_107_8	Virulence	152	188	159
Total Sewage	contig-75_1070_2	Defense against host immune response	17	10	15
Total Sewage	contig-75_1070_2	Escape from the phagosome	17	10	15
Total Sewage	contig-75_1070_4	Virulence	0	0	0
Total Sewage	contig-75_10703_2	Virulence	0	97	80
Total Sewage	contig-75_10709_2	Virulence	1024	2088	1920
Total Sewage	contig-75_10715_1	Stress	271	272	317
Total Sewage	contig-75_10715_1	Two-component system	271	272	317
Total Sewage	contig-75_10720_1	Capsule	683	879	756
Total Sewage	contig-75_10724_1	Virulence	26	0	0
Total Sewage	contig-75_10742_1	Virulence	403	678	1051
Total Sewage	contig-75_1075_3	Virulence	77	75	79
Total Sewage	contig-75_1076_2	Anti-apoptosis	1541	13942	10863
Total Sewage	contig-75_10768_1	Intracellular survival and replication	16	33	38
Total Sewage	contig-75_1077_1	Virulence	79	549	441
Total Sewage	contig-75_10772_1	Virulence	0	0	0
Total Sewage	contig-75_1078_7	Cellular metabolism	665	3451	1574
Total Sewage	contig-75_10790_1	Adhesion	114	533	569
Total Sewage	contig-75_10791_1	Virulence	78	94	70
Total Sewage	contig-75_10793_1	Virulence	19	58	67
Total Sewage	contig-75_10796_1	Virulence	0	0	0
Total Sewage	contig-75_10796_2	Virulence	0	0	0
Total Sewage	contig-75_108_14	Secretion	38	29	63
Total Sewage	contig-75_1080_2	Adhesion	236	230	330
Total Sewage	contig-75_1080_2	Invasion	236	230	330
Total Sewage	contig-75_1080_2	Virulence	236	230	330
Total Sewage	contig-75_10820_1	Cellular metabolism	0	0	0
Total Sewage	contig-75_1083_4	Intracellular survival and replication	435	408	502
Total Sewage	contig-75_10834_1	Virulence	25	97	137
Total Sewage	contig-75_10842_1	Virulence	115	37	59
Total Sewage	contig-75_1085_2	Invasion	29	28	34
Total Sewage	contig-75_1085_5	Adhesion	334	283	345
Total Sewage	contig-75_1085_5	Invasion	334	283	345
Total Sewage	contig-75_1085_5	Two-component system	334	283	345
Total Sewage	contig-75_1086_1	Apoptosis	230	152	207
Total Sewage	contig-75_1087_3	Virulence	510	276	375
Total Sewage	contig-75_10870_1	Virulence	17	63	61
Total Sewage	contig-75_10877_1	Virulence	25	31	59
Total Sewage	contig-75_1088_2	Intracellular survival and replication	49	192	139
Total Sewage	contig-75_10880_2	Modulate host immune response	0	0	0
Total Sewage	contig-75_109_2	Intracellular survival and replication	34	54	87
Total Sewage	contig-75_109_2	Invasion	34	54	87
Total Sewage	contig-75_109_4	Intracellular survival and replication	65	103	83
Total Sewage	contig-75_109_4	Invasion	65	103	83
Total Sewage	contig-75_109_5	Virulence	150	152	153
Total Sewage	contig-75_1090_3	Virulence	255	215	332
Total Sewage	contig-75_10901_1	Virulence	214	215	207
Total Sewage	contig-75_10907_1	Virulence	15	20	22
Total Sewage	contig-75_10915_1	Virulence	20	79	56
Total Sewage	contig-75_1092_1	Acid resistance	80	55	61
Total Sewage	contig-75_10927_1	Virulence	34	124	104
Total Sewage	contig-75_10936_2	Intracellular survival and replication	0	12	0
Total Sewage	contig-75_10936_2	Invasion	0	12	0
Total Sewage	contig-75_1094_5	Intracellular survival and replication	1084	2427	2180
Total Sewage	contig-75_10947_1	Intracellular survival and replication	200	549	524
Total Sewage	contig-75_1095_2	Capsule	96	125	159
Total Sewage	contig-75_10950_2	Adhesion	8085	35270	28495
Total Sewage	contig-75_10950_2	Cell surface and membrane proteins	8085	35270	28495
Total Sewage	contig-75_10950_2	Invasion	8085	35270	28495
Total Sewage	contig-75_10950_2	Virulence	8085	35270	28495
Total Sewage	contig-75_10966_1	Virulence	0	17	18
Total Sewage	contig-75_10966_2	Virulence	0	21	26
Total Sewage	contig-75_1097_3	Acid resistance	100	179	361
Total Sewage	contig-75_10974_1	Modulate host immune response	13	49	69
Total Sewage	contig-75_1098_8	Virulence	55	169	151
Total Sewage	contig-75_1098_8	Zinc uptake	55	169	151
Total Sewage	contig-75_10981_3	Intracellular survival and replication	0	10	0
Total Sewage	contig-75_1099_4	Type III secretion	28	41	68
Total Sewage	contig-75_10992_1	Virulence	372	1248	1005
Total Sewage	contig-75_11_11	Virulence	126	59	81
Total Sewage	contig-75_11_2	Stress	0	27	39
Total Sewage	contig-75_11_2	Two-component system	0	27	39
Total Sewage	contig-75_11_25	Adhesion	82	408	229
Total Sewage	contig-75_11_25	Invasion	82	408	229
Total Sewage	contig-75_11_25	Two-component system	82	408	229
Total Sewage	contig-75_11_28	Virulence	14	66	47
Total Sewage	contig-75_11_29	Intracellular survival and replication	158	110	140
Total Sewage	contig-75_11_29	Virulence	158	110	140
Total Sewage	contig-75_11_39	Adhesion	295	178	234
Total Sewage	contig-75_11_39	Cell surface and membrane proteins	295	178	234
Total Sewage	contig-75_11_39	Invasion	295	178	234
Total Sewage	contig-75_11_39	Virulence	295	178	234
Total Sewage	contig-75_11004_2	Intracellular survival and replication	508	943	696
Total Sewage	contig-75_11004_2	Stress	508	943	696
Total Sewage	contig-75_11008_3	Virulence	26	23	29
Total Sewage	contig-75_11009_2	Virulence	625	363	367
Total Sewage	contig-75_1101_5	Type VII secretion	544	212	164
Total Sewage	contig-75_11016_1	Virulence	43	32	44
Total Sewage	contig-75_1103_3	Cellular metabolism	0	0	0
Total Sewage	contig-75_1103_4	Chaperone	15	0	16
Total Sewage	contig-75_11038_1	Virulence	11	11	11
Total Sewage	contig-75_11038_2	Virulence	0	0	0
Total Sewage	contig-75_11041_2	Modulate host immune response	55	202	158
Total Sewage	contig-75_11045_1	Virulence	0	0	0
Total Sewage	contig-75_11046_2	Virulence	0	0	0
Total Sewage	contig-75_1105_1	Virulence	0	0	0
Total Sewage	contig-75_1105_2	Virulence	0	0	0
Total Sewage	contig-75_11050_2	Virulence	0	0	0
Total Sewage	contig-75_11055_1	Virulence	0	0	0
Total Sewage	contig-75_11058_1	Virulence	79	138	167
Total Sewage	contig-75_1106_5	Invasion	491	2803	2733
Total Sewage	contig-75_1106_5	Type III secretion	491	2803	2733
Total Sewage	contig-75_1106_5	Virulence	491	2803	2733
Total Sewage	contig-75_11069_1	Intracellular survival and replication	99	73	96
Total Sewage	contig-75_1107_4	Regulation of gene expression	77	73	73
Total Sewage	contig-75_1107_4	Two-component system	77	73	73
Total Sewage	contig-75_1107_4	Virulence	77	73	73
Total Sewage	contig-75_11086_1	Virulence	192	125	194
Total Sewage	contig-75_11087_2	Virulence	0	28	27
Total Sewage	contig-75_1109_3	Virulence	605	688	926
Total Sewage	contig-75_1109_4	Stress	218	403	487
Total Sewage	contig-75_1109_4	Two-component system	218	403	487
Total Sewage	contig-75_11096_1	Virulence	22	11	12
Total Sewage	contig-75_11098_1	Virulence	13	28	31
Total Sewage	contig-75_111_17	Virulence	4211	1413	1103
Total Sewage	contig-75_1110_1	Virulence	269	350	318
Total Sewage	contig-75_1110_4	Virulence	27	77	105
Total Sewage	contig-75_11103_2	Cellular metabolism	0	0	0
Total Sewage	contig-75_1112_4	Intracellular survival and replication	234	34	68
Total Sewage	contig-75_1112_5	Virulence	157	15	32
Total Sewage	contig-75_1112_6	Cellular metabolism	252	33	47
Total Sewage	contig-75_11120_1	Regulation of gene expression	164	214	164
Total Sewage	contig-75_11123_1	Virulence	164	136	99
Total Sewage	contig-75_11131_1	Virulence	62	213	177
Total Sewage	contig-75_1115_6	Virulence	2153	1227	1332
Total Sewage	contig-75_1116_1	Virulence	21	88	42
Total Sewage	contig-75_1116_3	Modulate host immune response	72	427	224
Total Sewage	contig-75_1116_4	Intracellular survival and replication	75	415	208
Total Sewage	contig-75_1116_4	Invasion	75	415	208
Total Sewage	contig-75_11164_1	Virulence	0	39	21
Total Sewage	contig-75_1117_5	Adhesion	16	0	11
Total Sewage	contig-75_1117_5	Iron uptake	16	0	11
Total Sewage	contig-75_1117_5	Virulence	16	0	11
Total Sewage	contig-75_11177_1	Virulence	35	346	334
Total Sewage	contig-75_11184_2	Adhesion	37	242	139
Total Sewage	contig-75_11184_2	Cell surface and membrane proteins	37	242	139
Total Sewage	contig-75_11184_2	Virulence	37	242	139
Total Sewage	contig-75_11188_1	Cellular metabolism	13	11	20
Total Sewage	contig-75_11188_1	Intracellular survival and replication	13	11	20
Total Sewage	contig-75_11190_1	Stress	41	20	27
Total Sewage	contig-75_11198_1	Virulence	96	170	192
Total Sewage	contig-75_1120_4	Virulence	174	507	627
Total Sewage	contig-75_1120_5	Invasion	1366	2110	2658
Total Sewage	contig-75_1120_5	Virulence	1366	2110	2658
Total Sewage	contig-75_11204_2	Virulence	16	91	71
Total Sewage	contig-75_1121_7	Anti-apoptosis	136	115	117
Total Sewage	contig-75_11210_1	Virulence	0	0	0
Total Sewage	contig-75_11216_2	Virulence	254	595	375
Total Sewage	contig-75_1122_1	Acid resistance	101	93	106
Total Sewage	contig-75_11227_1	Virulence	40	57	66
Total Sewage	contig-75_11244_1	Virulence	0	0	0
Total Sewage	contig-75_11248_1	Virulence	816	4151	3561
Total Sewage	contig-75_1125_5	Virulence	38	45	48
Total Sewage	contig-75_11258_1	Virulence	3716	3414	1585
Total Sewage	contig-75_11268_1	Modulate host immune response	73	60	58
Total Sewage	contig-75_11273_2	Virulence	56	104	174
Total Sewage	contig-75_1128_1	Virulence	0	0	0
Total Sewage	contig-75_11282_1	Virulence	0	15	25
Total Sewage	contig-75_11283_2	Virulence	156	61	116
Total Sewage	contig-75_11286_1	Virulence	17	14	13
Total Sewage	contig-75_11288_1	Virulence	16	54	34
Total Sewage	contig-75_11299_1	Intracellular survival and replication	0	0	0
Total Sewage	contig-75_113_8	Modulate host immune response	99	195	114
Total Sewage	contig-75_11317_2	Virulence	29	29	29
Total Sewage	contig-75_11319_1	Virulence	50	68	61
Total Sewage	contig-75_11337_1	Virulence	652	2469	3518
Total Sewage	contig-75_11344_1	Virulence	0	0	0
Total Sewage	contig-75_1136_3	Intracellular survival and replication	258	65	71
Total Sewage	contig-75_11360_1	Capsule	84	460	225
Total Sewage	contig-75_11366_1	Modulate host immune response	32	16	15
Total Sewage	contig-75_11379_1	Invasion	25	16	18
Total Sewage	contig-75_1138_2	Virulence	75	57	85
Total Sewage	contig-75_11387_1	Invasion	0	0	14
Total Sewage	contig-75_1139_4	Adhesion	13	0	16
Total Sewage	contig-75_11399_1	Virulence	139	238	177
Total Sewage	contig-75_114_3	Invasion	37	47	50
Total Sewage	contig-75_1140_5	Virulence	176	163	108
Total Sewage	contig-75_11424_1	Invasion	31	31	25
Total Sewage	contig-75_1143_1	Invasion	51	72	59
Total Sewage	contig-75_1143_3	Virulence	33	28	20
Total Sewage	contig-75_11431_1	Virulence	0	0	0
Total Sewage	contig-75_11433_2	Virulence	17	54	30
Total Sewage	contig-75_1144_3	Virulence	0	38	25
Total Sewage	contig-75_11443_2	Virulence	328	540	732
Total Sewage	contig-75_11457_1	Stress	30	59	51
Total Sewage	contig-75_11463_2	Virulence	0	0	0
Total Sewage	contig-75_11469_1	Defense against host immune response	50	106	72
Total Sewage	contig-75_11469_1	Secretion	50	106	72
Total Sewage	contig-75_1148_3	Adhesion	73	71	78
Total Sewage	contig-75_11490_1	Virulence	789	1726	1239
Total Sewage	contig-75_115_19	Virulence	66	18	23
Total Sewage	contig-75_11501_1	Capsule	0	45	40
Total Sewage	contig-75_11514_1	Virulence	0	0	17
Total Sewage	contig-75_11518_2	Regulation of gene expression	0	24	35
Total Sewage	contig-75_11535_1	Virulence	153	193	109
Total Sewage	contig-75_11536_1	Virulence	92	205	160
Total Sewage	contig-75_1155_1	Virulence	196	72	68
Total Sewage	contig-75_1155_2	Virulence	172	34	33
Total Sewage	contig-75_1155_4	Virulence	72	51	34
Total Sewage	contig-75_11554_2	Virulence	0	0	0
Total Sewage	contig-75_1157_6	Virulence	0	12	0
Total Sewage	contig-75_11578_1	Virulence	0	0	0
Total Sewage	contig-75_1158_3	Defense against host immune response	16	55	29
Total Sewage	contig-75_1158_3	Intracellular survival and replication	16	55	29
Total Sewage	contig-75_11586_1	Virulence	74	704	225
Total Sewage	contig-75_1159_2	Regulation of gene expression	422	114	135
Total Sewage	contig-75_11597_2	Intracellular survival and replication	228	121	160
Total Sewage	contig-75_116_12	Virulence	0	0	0
Total Sewage	contig-75_11601_2	Intracellular survival and replication	106	318	191
Total Sewage	contig-75_11601_2	Invasion	106	318	191
Total Sewage	contig-75_11606_2	Intracellular survival and replication	211	119	170
Total Sewage	contig-75_1162_1	Virulence	39	38	34
Total Sewage	contig-75_1162_2	Virulence	26	32	37
Total Sewage	contig-75_11632_1	Virulence	0	0	0
Total Sewage	contig-75_11635_2	Virulence	0	0	0
Total Sewage	contig-75_11636_1	Virulence	26	33	16
Total Sewage	contig-75_1164_2	Intracellular survival and replication	1638	4650	5781
Total Sewage	contig-75_1165_1	Modulate host immune response	316	53	47
Total Sewage	contig-75_11663_1	Adhesion	789	968	931
Total Sewage	contig-75_11663_1	Cell surface and membrane proteins	789	968	931
Total Sewage	contig-75_11663_1	Invasion	789	968	931
Total Sewage	contig-75_11663_1	Virulence	789	968	931
Total Sewage	contig-75_11666_1	Intracellular survival and replication	26	34	27
Total Sewage	contig-75_11669_1	Virulence	0	16	0
Total Sewage	contig-75_11672_1	Virulence	11	17	10
Total Sewage	contig-75_11679_1	Virulence	107	89	103
Total Sewage	contig-75_1168_2	Intracellular survival and replication	235	233	259
Total Sewage	contig-75_11681_1	Virulence	0	0	0
Total Sewage	contig-75_11683_1	Virulence	10	0	12
Total Sewage	contig-75_11685_1	Virulence	74	39	56
Total Sewage	contig-75_11695_1	Intracellular survival and replication	0	0	0
Total Sewage	contig-75_11697_2	Virulence	15	22	16
Total Sewage	contig-75_11699_2	Intracellular survival and replication	92	52	53
Total Sewage	contig-75_117_2	Invasion	27	11	22
Total Sewage	contig-75_117_3	Virulence	42	27	30
Total Sewage	contig-75_11707_1	Virulence	3501	1950	1539
Total Sewage	contig-75_11708_2	Intracellular survival and replication	810	926	668
Total Sewage	contig-75_11708_2	Invasion	810	926	668
Total Sewage	contig-75_11711_1	Virulence	684	265	212
Total Sewage	contig-75_11715_2	Intracellular survival and replication	0	0	0
Total Sewage	contig-75_11726_1	Virulence	70	383	344
Total Sewage	contig-75_11730_1	Virulence	29	139	103
Total Sewage	contig-75_11737_1	Virulence	0	10	0
Total Sewage	contig-75_11739_1	Virulence	63	435	394
Total Sewage	contig-75_11743_2	Virulence	0	10	11
Total Sewage	contig-75_1175_4	Virulence	0	16	10
Total Sewage	contig-75_11751_1	Invasion	117	100	116
Total Sewage	contig-75_11751_1	Virulence	117	100	116
Total Sewage	contig-75_11751_2	Virulence	1166	606	710
Total Sewage	contig-75_11754_2	Virulence	52	134	102
Total Sewage	contig-75_1177_4	Virulence	41	30	21
Total Sewage	contig-75_1178_5	Virulence	108	160	105
Total Sewage	contig-75_11783_2	Virulence	0	0	0
Total Sewage	contig-75_1179_2	Intracellular survival and replication	38	46	52
Total Sewage	contig-75_1179_2	Stress	38	46	52
Total Sewage	contig-75_11793_2	Virulence	82	76	56
Total Sewage	contig-75_11795_1	Invasion	21	313	171
Total Sewage	contig-75_118_13	Virulence	27	34	134
Total Sewage	contig-75_11801_2	Cellular metabolism	31	63	82
Total Sewage	contig-75_11806_1	Virulence	52	370	381
Total Sewage	contig-75_1181_1	Heme uptake	110	63	67
Total Sewage	contig-75_11810_2	Virulence	12	11	10
Total Sewage	contig-75_11832_2	Virulence	262	935	755
Total Sewage	contig-75_11846_1	Intracellular survival and replication	0	0	10
Total Sewage	contig-75_11858_1	Virulence	11	0	14
Total Sewage	contig-75_11864_1	Virulence	1198	810	1014
Total Sewage	contig-75_1188_3	Virulence	51	55	100
Total Sewage	contig-75_11896_2	Intracellular survival and replication	14	14	26
Total Sewage	contig-75_119_22	Acid resistance	0	0	0
Total Sewage	contig-75_11921_1	Type III secretion	55	186	100
Total Sewage	contig-75_11933_1	Virulence	0	0	0
Total Sewage	contig-75_1194_1	Virulence	24	113	103
Total Sewage	contig-75_11940_1	Intracellular survival and replication	0	0	0
Total Sewage	contig-75_11940_1	Invasion	0	0	0
Total Sewage	contig-75_11947_1	Virulence	60	348	242
Total Sewage	contig-75_1197_4	Virulence	12	19	22
Total Sewage	contig-75_11970_2	Virulence	47	72	63
Total Sewage	contig-75_11971_1	Intracellular survival and replication	421	620	662
Total Sewage	contig-75_11985_1	Cellular metabolism	0	12	0
Total Sewage	contig-75_11985_1	Intracellular survival and replication	0	12	0
Total Sewage	contig-75_1199_3	Virulence	182	408	365
Total Sewage	contig-75_12_14	Secretion	33	42	34
Total Sewage	contig-75_12_14	Virulence	33	42	34
Total Sewage	contig-75_12_6	Virulence	19	36	33
Total Sewage	contig-75_120_15	Virulence	47	25	61
Total Sewage	contig-75_12006_1	Invasion	502	525	551
Total Sewage	contig-75_12010_1	Virulence	240	1360	1095
Total Sewage	contig-75_12015_2	Virulence	37	40	20
Total Sewage	contig-75_12017_1	Virulence	960	1760	1966
Total Sewage	contig-75_12026_1	Virulence	0	0	0
Total Sewage	contig-75_12026_2	Virulence	0	0	0
Total Sewage	contig-75_12032_2	Virulence	0	0	0
Total Sewage	contig-75_1206_2	Intracellular survival and replication	72	47	56
Total Sewage	contig-75_12061_1	Adhesion	0	12	0
Total Sewage	contig-75_12061_1	Invasion	0	12	0
Total Sewage	contig-75_12061_1	Two-component system	0	12	0
Total Sewage	contig-75_1207_3	Virulence	0	0	0
Total Sewage	contig-75_1207_4	Virulence	17	57	40
Total Sewage	contig-75_12076_1	Intracellular survival and replication	0	13	10
Total Sewage	contig-75_1208_6	Virulence	61	77	56
Total Sewage	contig-75_12080_1	Virulence	19	24	28
Total Sewage	contig-75_12087_2	Virulence	53	55	72
Total Sewage	contig-75_12092_1	Toxin	0	0	10
Total Sewage	contig-75_12092_1	Virulence	0	0	10
Total Sewage	contig-75_121_6	Virulence	0	0	0
Total Sewage	contig-75_12109_1	Virulence	218	401	413
Total Sewage	contig-75_12122_2	Virulence	0	30	32
Total Sewage	contig-75_12127_1	Intracellular survival and replication	57	145	130
Total Sewage	contig-75_12148_1	Invasion	0	69	52
Total Sewage	contig-75_1215_5	Cellular metabolism	26	17	20
Total Sewage	contig-75_1215_5	Intracellular survival and replication	26	17	20
Total Sewage	contig-75_1216_6	Virulence	50	51	42
Total Sewage	contig-75_12164_1	Capsule	40	64	54
Total Sewage	contig-75_12174_1	Virulence	0	12	0
Total Sewage	contig-75_12184_1	Type III secretion	144	4979	5726
Total Sewage	contig-75_1219_5	Virulence	32	26	28
Total Sewage	contig-75_12194_1	Virulence	90	32	55
Total Sewage	contig-75_12196_1	Virulence	0	0	0
Total Sewage	contig-75_122_11	Anti-apoptosis	844	554	627
Total Sewage	contig-75_122_5	Cellular metabolism	33	23	28
Total Sewage	contig-75_122_5	Virulence	33	23	28
Total Sewage	contig-75_122_6	Virulence	36	156	176
Total Sewage	contig-75_1220_1	Intracellular survival and replication	681	1469	1629
Total Sewage	contig-75_12200_1	Virulence	26	30	21
Total Sewage	contig-75_12209_1	Virulence	66	425	129
Total Sewage	contig-75_12220_2	Virulence	0	0	0
Total Sewage	contig-75_12235_2	Virulence	0	0	0
Total Sewage	contig-75_12245_2	Invasion	1120	1306	1492
Total Sewage	contig-75_1225_4	Virulence	1031	1659	1518
Total Sewage	contig-75_12251_1	Intracellular survival and replication	0	0	0
Total Sewage	contig-75_12254_1	Anti-apoptosis	527	1437	1139
Total Sewage	contig-75_12257_2	Virulence	13	60	42
Total Sewage	contig-75_1226_1	Virulence	31	32	19
Total Sewage	contig-75_1226_3	Intracellular survival and replication	13	28	19
Total Sewage	contig-75_1226_3	Two-component system	13	28	19
Total Sewage	contig-75_12262_1	Virulence	30	16	15
Total Sewage	contig-75_1227_3	Virulence	765	1229	1477
Total Sewage	contig-75_1228_3	Virulence	145	308	203
Total Sewage	contig-75_1229_1	Virulence	24	105	70
Total Sewage	contig-75_12299_2	Virulence	30	116	61
Total Sewage	contig-75_123_10	Virulence	0	15	19
Total Sewage	contig-75_123_12	Intracellular survival and replication	0	18	19
Total Sewage	contig-75_123_12	Invasion	0	18	19
Total Sewage	contig-75_123_2	Type III secretion	1086	1250	1485
Total Sewage	contig-75_1232_4	Stress	24	16	25
Total Sewage	contig-75_12323_1	Virulence	72	82	57
Total Sewage	contig-75_12338_2	Adhesion	70	84	108
Total Sewage	contig-75_12338_2	Virulence	70	84	108
Total Sewage	contig-75_12339_1	Adhesion	0	15	45
Total Sewage	contig-75_12339_1	Iron uptake	0	15	45
Total Sewage	contig-75_12339_1	Virulence	0	15	45
Total Sewage	contig-75_12348_1	Defense against host immune response	58	558	532
Total Sewage	contig-75_1236_2	Virulence	388	289	345
Total Sewage	contig-75_1238_3	Virulence	35	24	46
Total Sewage	contig-75_12389_1	Intracellular survival and replication	65	61	69
Total Sewage	contig-75_124_5	Type VII secretion	50	75	73
Total Sewage	contig-75_1243_7	Virulence	256	645	751
Total Sewage	contig-75_12437_1	Virulence	177	2197	1184
Total Sewage	contig-75_1244_1	Adhesion	14581	14027	11977
Total Sewage	contig-75_1244_1	Cell surface and membrane proteins	14581	14027	11977
Total Sewage	contig-75_1244_1	Invasion	14581	14027	11977
Total Sewage	contig-75_1244_1	Virulence	14581	14027	11977
Total Sewage	contig-75_1245_5	Virulence	52	159	166
Total Sewage	contig-75_12456_1	Virulence	0	0	12
Total Sewage	contig-75_12457_2	Virulence	14	10	0
Total Sewage	contig-75_12469_2	Virulence	0	13	0
Total Sewage	contig-75_12473_1	Virulence	64	54	80
Total Sewage	contig-75_12483_1	Adhesion	75	50	46
Total Sewage	contig-75_12492_2	Virulence	16	197	237
Total Sewage	contig-75_12495_1	Virulence	136	45	91
Total Sewage	contig-75_12497_1	Capsule	28	83	78
Total Sewage	contig-75_125_18	Virulence	972	237	214
Total Sewage	contig-75_125_22	Virulence	173	58	69
Total Sewage	contig-75_1250_4	Virulence	527	913	927
Total Sewage	contig-75_12512_2	Virulence	16	46	54
Total Sewage	contig-75_12529_2	Acid resistance	21	17	16
Total Sewage	contig-75_12544_1	Virulence	413	776	1193
Total Sewage	contig-75_12552_2	Adhesion	139	884	897
Total Sewage	contig-75_12552_2	Invasion	139	884	897
Total Sewage	contig-75_12552_2	Two-component system	139	884	897
Total Sewage	contig-75_1257_1	Virulence	0	0	0
Total Sewage	contig-75_12576_2	Virulence	0	0	0
Total Sewage	contig-75_1258_5	Virulence	50	50	47
Total Sewage	contig-75_12585_1	Virulence	0	22	13
Total Sewage	contig-75_12591_2	Virulence	33	86	99
Total Sewage	contig-75_126_12	Virulence	33	32	45
Total Sewage	contig-75_1260_2	Virulence	68	75	98
Total Sewage	contig-75_12607_1	Virulence	23	20	24
Total Sewage	contig-75_1261_5	Virulence	23	49	41
Total Sewage	contig-75_1263_1	Virulence	82	23	21
Total Sewage	contig-75_1264_5	Virulence	147	354	210
Total Sewage	contig-75_1265_1	Intracellular survival and replication	0	0	0
Total Sewage	contig-75_12659_1	Virulence	1095	1915	1726
Total Sewage	contig-75_12668_1	Virulence	98	81	89
Total Sewage	contig-75_1267_2	Virulence	1047	363	307
Total Sewage	contig-75_12672_2	Virulence	0	10	0
Total Sewage	contig-75_12694_2	Cellular metabolism	317	163	232
Total Sewage	contig-75_12694_2	Intracellular survival and replication	317	163	232
Total Sewage	contig-75_127_1	Virulence	94	175	130
Total Sewage	contig-75_127_19	Adhesion	65	318	232
Total Sewage	contig-75_127_19	Cell surface and membrane proteins	65	318	232
Total Sewage	contig-75_127_19	Invasion	65	318	232
Total Sewage	contig-75_127_19	Virulence	65	318	232
Total Sewage	contig-75_1273_1	Adhesion	1264	714	794
Total Sewage	contig-75_1273_1	Invasion	1264	714	794
Total Sewage	contig-75_1273_1	Two-component system	1264	714	794
Total Sewage	contig-75_12747_2	Modulate host immune response	63	13	28
Total Sewage	contig-75_12764_3	Virulence	79	18	48
Total Sewage	contig-75_1277_1	Virulence	186	88	76
Total Sewage	contig-75_1277_2	Virulence	45	10	15
Total Sewage	contig-75_1278_7	Virulence	0	0	0
Total Sewage	contig-75_12787_1	Virulence	14	11	20
Total Sewage	contig-75_1279_3	Intracellular survival and replication	169	17	39
Total Sewage	contig-75_1280_2	Type VII secretion	303	302	312
Total Sewage	contig-75_12800_1	Invasion	40	34	39
Total Sewage	contig-75_12800_1	Virulence	40	34	39
Total Sewage	contig-75_12806_1	Virulence	22	88	105
Total Sewage	contig-75_12809_1	Virulence	180	293	177
Total Sewage	contig-75_12829_1	Virulence	313	76	83
Total Sewage	contig-75_12843_1	Virulence	0	24	26
Total Sewage	contig-75_1286_1	Cellular metabolism	19	11	18
Total Sewage	contig-75_1286_4	Virulence	27	20	10
Total Sewage	contig-75_12867_1	Virulence	84	62	84
Total Sewage	contig-75_12893_1	Virulence	24223	6649	4725
Total Sewage	contig-75_12895_1	Defense against host immune response	0	21	28
Total Sewage	contig-75_12895_1	Secretion	0	21	28
Total Sewage	contig-75_129_14	Intracellular survival and replication	348	319	258
Total Sewage	contig-75_129_9	Cellular metabolism	154	108	96
Total Sewage	contig-75_129_9	Virulence	154	108	96
Total Sewage	contig-75_12903_1	Virulence	42	28	54
Total Sewage	contig-75_1291_3	Invasion	16	0	11
Total Sewage	contig-75_12910_1	Adhesion	29	75	71
Total Sewage	contig-75_12910_1	Invasion	29	75	71
Total Sewage	contig-75_12910_1	Two-component system	29	75	71
Total Sewage	contig-75_12916_1	Iron uptake	0	0	0
Total Sewage	contig-75_12920_1	Virulence	22	39	51
Total Sewage	contig-75_1293_5	Cellular metabolism	58	125	151
Total Sewage	contig-75_1293_5	Virulence	58	125	151
Total Sewage	contig-75_1293_6	Adhesion	111	162	222
Total Sewage	contig-75_1293_6	Cell surface and membrane proteins	111	162	222
Total Sewage	contig-75_1293_6	Invasion	111	162	222
Total Sewage	contig-75_1293_6	Virulence	111	162	222
Total Sewage	contig-75_12948_1	Virulence	31	29	32
Total Sewage	contig-75_12965_2	Intracellular survival and replication	875	9576	6294
Total Sewage	contig-75_12965_2	Stress	875	9576	6294
Total Sewage	contig-75_12994_1	Virulence	0	10	23
Total Sewage	contig-75_13_18	Virulence	43	53	119
Total Sewage	contig-75_130_13	Virulence	90	546	354
Total Sewage	contig-75_130_13	Zinc uptake	90	546	354
Total Sewage	contig-75_13004_3	Virulence	100	191	198
Total Sewage	contig-75_13008_1	Capsule	14	18	17
Total Sewage	contig-75_13009_2	Virulence	60	133	139
Total Sewage	contig-75_1301_2	Intracellular survival and replication	143	229	266
Total Sewage	contig-75_13011_2	Virulence	17	48	53
Total Sewage	contig-75_13022_2	Virulence	195	82	105
Total Sewage	contig-75_13028_1	Virulence	50	147	116
Total Sewage	contig-75_1303_2	Virulence	17	64	60
Total Sewage	contig-75_1303_4	Virulence	19	142	122
Total Sewage	contig-75_1304_3	Virulence	70	211	188
Total Sewage	contig-75_13058_1	Virulence	48	65	94
Total Sewage	contig-75_1306_1	Virulence	29	159	117
Total Sewage	contig-75_13066_2	Virulence	0	0	0
Total Sewage	contig-75_131_4	Virulence	121	113	190
Total Sewage	contig-75_1310_3	Virulence	0	0	0
Total Sewage	contig-75_13108_1	Adhesion	0	17	21
Total Sewage	contig-75_13108_1	Cell surface and membrane proteins	0	17	21
Total Sewage	contig-75_13108_1	Invasion	0	17	21
Total Sewage	contig-75_13108_1	Virulence	0	17	21
Total Sewage	contig-75_13118_1	Intracellular survival and replication	0	25	13
Total Sewage	contig-75_13132_1	Intracellular survival and replication	261	12342	6918
Total Sewage	contig-75_13132_1	Virulence	261	12342	6918
Total Sewage	contig-75_13133_2	Capsule	195	178	183
Total Sewage	contig-75_13137_2	Intracellular survival and replication	32	14	17
Total Sewage	contig-75_13137_2	Invasion	32	14	17
Total Sewage	contig-75_13146_1	Toxin	12	13	24
Total Sewage	contig-75_13146_1	Virulence	12	13	24
Total Sewage	contig-75_13150_1	Toxin	0	15	25
Total Sewage	contig-75_13150_1	Virulence	0	15	25
Total Sewage	contig-75_13169_1	Virulence	41	104	134
Total Sewage	contig-75_13187_1	Cording	406	175	180
Total Sewage	contig-75_1319_5	Virulence	220	519	469
Total Sewage	contig-75_132_5	Virulence	18	154	104
Total Sewage	contig-75_13246_1	Regulation of gene expression	20	25	32
Total Sewage	contig-75_13254_2	Adhesion	11	355	136
Total Sewage	contig-75_13254_2	Cell surface and membrane proteins	11	355	136
Total Sewage	contig-75_13254_2	Invasion	11	355	136
Total Sewage	contig-75_13254_2	Virulence	11	355	136
Total Sewage	contig-75_13262_2	Virulence	0	0	0
Total Sewage	contig-75_1327_5	Intracellular survival and replication	42	15	31
Total Sewage	contig-75_13286_1	Virulence	563	1138	929
Total Sewage	contig-75_13289_1	Intracellular survival and replication	301	13521	7720
Total Sewage	contig-75_13289_1	Virulence	301	13521	7720
Total Sewage	contig-75_13297_1	Virulence	132	33	39
Total Sewage	contig-75_13310_1	Virulence	98	67	46
Total Sewage	contig-75_1332_3	Intracellular survival and replication	378	183	237
Total Sewage	contig-75_13323_2	Cellular metabolism	1123	2059	2296
Total Sewage	contig-75_13326_1	Virulence	11	15	14
Total Sewage	contig-75_1333_3	Intracellular survival and replication	33	24	21
Total Sewage	contig-75_13345_1	Invasion	36	154	231
Total Sewage	contig-75_13345_2	Virulence	20	104	112
Total Sewage	contig-75_13349_2	LPS (Lipopolysaccharide)	0	10	10
Total Sewage	contig-75_13356_2	Capsule	0	22	35
Total Sewage	contig-75_13363_1	Virulence	0	39	18
Total Sewage	contig-75_1338_1	Virulence	307	522	637
Total Sewage	contig-75_1338_5	Virulence	73	111	105
Total Sewage	contig-75_13383_1	Virulence	16	11	0
Total Sewage	contig-75_13389_1	Virulence	0	0	0
Total Sewage	contig-75_13413_2	Virulence	0	0	11
Total Sewage	contig-75_13427_1	Intracellular survival and replication	0	0	0
Total Sewage	contig-75_13428_1	Cording	5259	4355	7676
Total Sewage	contig-75_13443_1	Virulence	297	187	108
Total Sewage	contig-75_13455_1	Virulence	84	1811	479
Total Sewage	contig-75_13463_1	Virulence	252	60	71
Total Sewage	contig-75_13468_1	Virulence	0	29	19
Total Sewage	contig-75_13476_1	Virulence	117	447	388
Total Sewage	contig-75_13476_2	Capsule	168	1102	775
Total Sewage	contig-75_1349_1	Virulence	257	1230	1014
Total Sewage	contig-75_13497_1	Virulence	1543	1101	1151
Total Sewage	contig-75_13499_2	Virulence	47	58	33
Total Sewage	contig-75_1350_5	Intracellular survival and replication	63	47	63
Total Sewage	contig-75_13503_2	Intracellular survival and replication	59	73	120
Total Sewage	contig-75_13503_2	Virulence	59	73	120
Total Sewage	contig-75_1351_5	Virulence	44	59	79
Total Sewage	contig-75_13510_1	Virulence	93	73	102
Total Sewage	contig-75_1354_3	Intracellular survival and replication	0	0	0
Total Sewage	contig-75_1355_2	Virulence	17	11	15
Total Sewage	contig-75_1355_3	Virulence	89	82	50
Total Sewage	contig-75_13554_1	Intracellular survival and replication	0	0	0
Total Sewage	contig-75_13554_1	Invasion	0	0	0
Total Sewage	contig-75_1356_2	Virulence	333	1046	1126
Total Sewage	contig-75_1356_3	Modulate host immune response	26	147	79
Total Sewage	contig-75_13579_1	Virulence	0	0	12
Total Sewage	contig-75_13590_2	Cellular metabolism	64	412	204
Total Sewage	contig-75_136_5	Virulence	130	348	244
Total Sewage	contig-75_13606_1	Adhesion	0	159	85
Total Sewage	contig-75_13606_1	Invasion	0	159	85
Total Sewage	contig-75_13606_1	Two-component system	0	159	85
Total Sewage	contig-75_1361_2	Virulence	90	36	34
Total Sewage	contig-75_1361_4	Cellular metabolism	10	0	0
Total Sewage	contig-75_1361_4	Intracellular survival and replication	10	0	0
Total Sewage	contig-75_1361_6	Cellular metabolism	48	30	27
Total Sewage	contig-75_1361_6	Intracellular survival and replication	48	30	27
Total Sewage	contig-75_1362_1	Adhesion	0	0	10
Total Sewage	contig-75_1362_1	Iron uptake	0	0	10
Total Sewage	contig-75_1362_1	Virulence	0	0	10
Total Sewage	contig-75_13623_2	Capsule	69	564	421
Total Sewage	contig-75_13625_1	Virulence	29	335	122
Total Sewage	contig-75_13635_1	Virulence	86	20	47
Total Sewage	contig-75_13645_1	Virulence	0	0	0
Total Sewage	contig-75_13652_1	Virulence	2507	562	368
Total Sewage	contig-75_13664_1	Intracellular survival and replication	262	178	204
Total Sewage	contig-75_13670_1	Virulence	127	312	133
Total Sewage	contig-75_13677_2	Cellular metabolism	0	0	0
Total Sewage	contig-75_13677_2	Virulence	0	0	0
Total Sewage	contig-75_13681_1	Intracellular survival and replication	0	17	0
Total Sewage	contig-75_13683_1	Virulence	76	83	41
Total Sewage	contig-75_1369_1	Virulence	0	0	10
Total Sewage	contig-75_137_17	Virulence	16	77	109
Total Sewage	contig-75_13700_1	Virulence	201	252	321
Total Sewage	contig-75_1371_1	Intracellular survival and replication	171	94	59
Total Sewage	contig-75_1371_1	Two-component system	171	94	59
Total Sewage	contig-75_1371_3	Intracellular survival and replication	513	236	188
Total Sewage	contig-75_1371_3	Two-component system	513	236	188
Total Sewage	contig-75_13713_1	Virulence	69	43	36
Total Sewage	contig-75_1372_2	Virulence	205	186	143
Total Sewage	contig-75_13722_1	Virulence	62	93	71
Total Sewage	contig-75_13727_1	Virulence	30	61	25
Total Sewage	contig-75_1375_1	Intracellular survival and replication	210	554	374
Total Sewage	contig-75_1375_2	Intracellular survival and replication	382	822	635
Total Sewage	contig-75_13753_1	Virulence	60	47	32
Total Sewage	contig-75_13759_1	Secretion	1227	2483	4112
Total Sewage	contig-75_1377_1	Virulence	0	10	10
Total Sewage	contig-75_13770_2	Virulence	0	0	14
Total Sewage	contig-75_13775_1	Virulence	0	0	0
Total Sewage	contig-75_1378_4	Virulence	77	111	148
Total Sewage	contig-75_1379_3	Intracellular survival and replication	55	46	71
Total Sewage	contig-75_13792_2	Adhesion	173	362	400
Total Sewage	contig-75_13804_1	Virulence	0	92	154
Total Sewage	contig-75_13809_1	Adhesion	15	29	43
Total Sewage	contig-75_13809_1	Iron uptake	15	29	43
Total Sewage	contig-75_13809_1	Virulence	15	29	43
Total Sewage	contig-75_1381_3	Cellular metabolism	24	19	10
Total Sewage	contig-75_1381_3	Intracellular survival and replication	24	19	10
Total Sewage	contig-75_13810_1	Virulence	68	105	135
Total Sewage	contig-75_13824_2	Virulence	0	0	0
Total Sewage	contig-75_1383_3	Mitogenic	90	56	65
Total Sewage	contig-75_1383_5	Virulence	19	0	0
Total Sewage	contig-75_13849_1	Virulence	39	69	106
Total Sewage	contig-75_13865_2	Virulence	623	926	962
Total Sewage	contig-75_13869_1	Virulence	17	31	20
Total Sewage	contig-75_1388_1	Virulence	272	306	286
Total Sewage	contig-75_1388_5	Virulence	99	66	89
Total Sewage	contig-75_13881_1	Intracellular survival and replication	0	0	0
Total Sewage	contig-75_1389_2	Heme uptake	48	23	30
Total Sewage	contig-75_139_16	Virulence	0	0	10
Total Sewage	contig-75_139_8	Virulence	20	47	30
Total Sewage	contig-75_139_9	Virulence	15	14	0
Total Sewage	contig-75_13908_1	Invasion	0	16	10
Total Sewage	contig-75_13908_1	Virulence	0	16	10
Total Sewage	contig-75_13909_2	Virulence	986	339	564
Total Sewage	contig-75_1392_4	Virulence	0	10	10
Total Sewage	contig-75_1392_7	Virulence	0	0	0
Total Sewage	contig-75_1394_2	Intracellular survival and replication	0	22	21
Total Sewage	contig-75_1394_3	Invasion	13	10	0
Total Sewage	contig-75_13953_1	Cellular metabolism	0	15	20
Total Sewage	contig-75_13956_1	Virulence	0	0	0
Total Sewage	contig-75_1397_2	Cellular metabolism	164	780	710
Total Sewage	contig-75_1397_2	Virulence	164	780	710
Total Sewage	contig-75_13975_2	Virulence	23	23	18
Total Sewage	contig-75_13994_1	Virulence	25	21	24
Total Sewage	contig-75_14_12	Virulence	17	0	16
Total Sewage	contig-75_14_21	Virulence	244	338	269
Total Sewage	contig-75_14_29	Virulence	47	94	143
Total Sewage	contig-75_14_3	Cellular metabolism	223	605	695
Total Sewage	contig-75_14_4	Chaperone	28	38	50
Total Sewage	contig-75_14_6	Chaperone	39	86	114
Total Sewage	contig-75_140_16	Virulence	0	0	0
Total Sewage	contig-75_1402_2	Stress	0	0	13
Total Sewage	contig-75_14026_2	Virulence	10	0	11
Total Sewage	contig-75_14031_2	Virulence	12	0	10
Total Sewage	contig-75_14035_1	Intracellular survival and replication	0	0	0
Total Sewage	contig-75_14035_1	Invasion	0	0	0
Total Sewage	contig-75_14037_2	Cording	0	0	0
Total Sewage	contig-75_1404_2	Cellular metabolism	202	306	264
Total Sewage	contig-75_1404_2	Intracellular survival and replication	202	306	264
Total Sewage	contig-75_1404_3	Virulence	17	72	47
Total Sewage	contig-75_14055_1	Virulence	0	0	17
Total Sewage	contig-75_1407_3	Virulence	12	0	0
Total Sewage	contig-75_14077_1	Secretion	3014	2195	2154
Total Sewage	contig-75_14081_1	Virulence	414	928	991
Total Sewage	contig-75_14084_1	Virulence	169	214	200
Total Sewage	contig-75_141_10	Virulence	0	0	0
Total Sewage	contig-75_141_11	Virulence	0	0	0
Total Sewage	contig-75_141_3	Virulence	204	61	62
Total Sewage	contig-75_1410_3	Virulence	79	113	131
Total Sewage	contig-75_1410_4	Virulence	38	56	91
Total Sewage	contig-75_14100_1	Virulence	732	932	468
Total Sewage	contig-75_14102_2	Intracellular survival and replication	203	135	299
Total Sewage	contig-75_14108_1	Virulence	19	27	38
Total Sewage	contig-75_14111_1	Virulence	0	0	0
Total Sewage	contig-75_1412_3	Cell surface and membrane proteins	51	30	38
Total Sewage	contig-75_1413_1	Virulence	24	38	58
Total Sewage	contig-75_14130_1	Virulence	185	33	31
Total Sewage	contig-75_14135_1	Cellular metabolism	1264	4868	4918
Total Sewage	contig-75_14149_1	Virulence	27	34	35
Total Sewage	contig-75_1415_2	Virulence	78	94	92
Total Sewage	contig-75_14166_1	Virulence	26	40	28
Total Sewage	contig-75_14182_1	Intracellular survival and replication	63	130	133
Total Sewage	contig-75_14198_1	Cell surface and membrane proteins	31	0	11
Total Sewage	contig-75_1420_2	Virulence	75	123	132
Total Sewage	contig-75_14200_1	Virulence	0	0	0
Total Sewage	contig-75_14207_2	Virulence	0	0	0
Total Sewage	contig-75_14216_1	Virulence	4955	5567	6812
Total Sewage	contig-75_1422_5	Virulence	2100	1093	1047
Total Sewage	contig-75_14222_1	Adhesion	95	459	411
Total Sewage	contig-75_14222_1	Cell surface and membrane proteins	95	459	411
Total Sewage	contig-75_14222_1	Invasion	95	459	411
Total Sewage	contig-75_14222_1	Virulence	95	459	411
Total Sewage	contig-75_14224_1	Virulence	76	327	329
Total Sewage	contig-75_14225_1	Virulence	63	62	55
Total Sewage	contig-75_14226_2	Virulence	107	557	360
Total Sewage	contig-75_14240_2	Virulence	0	0	0
Total Sewage	contig-75_14243_1	Intracellular survival and replication	33	92	97
Total Sewage	contig-75_14256_1	Virulence	285	393	330
Total Sewage	contig-75_1429_1	Adhesion	1349	1065	1003
Total Sewage	contig-75_1429_1	Invasion	1349	1065	1003
Total Sewage	contig-75_1429_1	Secretion	1349	1065	1003
Total Sewage	contig-75_143_3	Virulence	25	32	31
Total Sewage	contig-75_1431_1	Intracellular survival and replication	10	85	51
Total Sewage	contig-75_1431_1	Invasion	10	85	51
Total Sewage	contig-75_1431_3	Intracellular survival and replication	57	247	175
Total Sewage	contig-75_1431_3	Invasion	57	247	175
Total Sewage	contig-75_14310_1	Virulence	44	836	282
Total Sewage	contig-75_1432_1	Intracellular survival and replication	256	606	530
Total Sewage	contig-75_1432_2	Cellular metabolism	283	955	414
Total Sewage	contig-75_14321_1	Virulence	0	19	12
Total Sewage	contig-75_14326_2	Virulence	10	17	0
Total Sewage	contig-75_14329_1	Adhesion	0	52	47
Total Sewage	contig-75_14329_1	Invasion	0	52	47
Total Sewage	contig-75_14329_1	Two-component system	0	52	47
Total Sewage	contig-75_1433_4	Type VII secretion	21	48	38
Total Sewage	contig-75_14347_1	Regulation of gene expression	39	344	203
Total Sewage	contig-75_14366_2	Virulence	0	0	0
Total Sewage	contig-75_14376_2	Virulence	0	0	0
Total Sewage	contig-75_144_1	Invasion	28	19	22
Total Sewage	contig-75_144_5	Invasion	31	45	35
Total Sewage	contig-75_14416_1	Virulence	0	0	13
Total Sewage	contig-75_14417_1	Virulence	102	285	274
Total Sewage	contig-75_14421_2	Virulence	0	0	0
Total Sewage	contig-75_14422_1	Virulence	105	1551	1033
Total Sewage	contig-75_14440_1	Virulence	20	27	26
Total Sewage	contig-75_14446_1	Virulence	10	19	21
Total Sewage	contig-75_14464_2	Virulence	16	37	28
Total Sewage	contig-75_14494_1	Capsule	66	39	32
Total Sewage	contig-75_14497_1	Intracellular survival and replication	31	53	49
Total Sewage	contig-75_1452_4	Virulence	113	157	125
Total Sewage	contig-75_14534_1	Virulence	132	508	534
Total Sewage	contig-75_14557_1	Virulence	0	18	12
Total Sewage	contig-75_14559_1	Adhesion	737	2822	3139
Total Sewage	contig-75_14566_3	Mitogenic	302	737	922
Total Sewage	contig-75_1457_2	Virulence	59	94	149
Total Sewage	contig-75_14577_1	Virulence	12	0	10
Total Sewage	contig-75_1458_1	Virulence	42	13	15
Total Sewage	contig-75_14581_2	Acid resistance	263	448	484
Total Sewage	contig-75_14581_2	Acquisition of nutrients	263	448	484
Total Sewage	contig-75_14581_2	Adhesion	263	448	484
Total Sewage	contig-75_14582_1	Virulence	46	43	33
Total Sewage	contig-75_14591_2	Virulence	56	187	175
Total Sewage	contig-75_14606_1	Cellular metabolism	37	90	97
Total Sewage	contig-75_14606_1	Intracellular survival and replication	37	90	97
Total Sewage	contig-75_14607_1	Intracellular survival and replication	0	20	18
Total Sewage	contig-75_1461_5	Virulence	0	0	0
Total Sewage	contig-75_14646_1	Intracellular survival and replication	104	450	392
Total Sewage	contig-75_14657_1	Virulence	1804	5847	3027
Total Sewage	contig-75_14664_1	Virulence	0	0	0
Total Sewage	contig-75_14672_1	Virulence	665	379	495
Total Sewage	contig-75_14685_2	Virulence	0	0	0
Total Sewage	contig-75_14686_2	Capsule	17	305	293
Total Sewage	contig-75_14697_1	Defense against host immune response	22	43	38
Total Sewage	contig-75_14698_1	Virulence	27	12	27
Total Sewage	contig-75_147_1	Virulence	940	524	579
Total Sewage	contig-75_147_16	Virulence	490	1023	1090
Total Sewage	contig-75_147_5	Virulence	1929	4158	3733
Total Sewage	contig-75_1470_1	Virulence	1745	3298	6042
Total Sewage	contig-75_14707_1	Virulence	25	0	0
Total Sewage	contig-75_14715_1	Virulence	0	44	13
Total Sewage	contig-75_14721_1	Virulence	95	38	53
Total Sewage	contig-75_14723_1	Invasion	52	68	108
Total Sewage	contig-75_14728_2	Virulence	43	43	47
Total Sewage	contig-75_14732_1	Virulence	0	13	19
Total Sewage	contig-75_1474_2	Adhesion	0	0	0
Total Sewage	contig-75_1474_2	Chaperone	0	0	0
Total Sewage	contig-75_14742_1	Virulence	15	574	232
Total Sewage	contig-75_1477_5	Virulence	4194	5608	4638
Total Sewage	contig-75_14796_2	Virulence	105	149	164
Total Sewage	contig-75_148_1	Virulence	0	0	0
Total Sewage	contig-75_14811_1	Virulence	0	10	0
Total Sewage	contig-75_14823_1	Cellular metabolism	1338	3003	3703
Total Sewage	contig-75_1483_4	Virulence	29	35	94
Total Sewage	contig-75_14837_1	Virulence	94	45	34
Total Sewage	contig-75_14845_1	Virulence	98	845	695
Total Sewage	contig-75_14848_2	Virulence	0	24	33
Total Sewage	contig-75_14865_1	Virulence	73	351	120
Total Sewage	contig-75_1488_1	Intracellular survival and replication	8157	68218	35863
Total Sewage	contig-75_1488_1	Virulence	8157	68218	35863
Total Sewage	contig-75_1489_1	Regulation of gene expression	194	172	122
Total Sewage	contig-75_1489_2	Intracellular survival and replication	107	227	218
Total Sewage	contig-75_1489_2	Invasion	107	227	218
Total Sewage	contig-75_1489_3	Virulence	87	75	85
Total Sewage	contig-75_14891_1	Virulence	134	488	466
Total Sewage	contig-75_14897_1	Adhesion	0	0	21
Total Sewage	contig-75_14897_1	Iron uptake	0	0	21
Total Sewage	contig-75_14897_1	Virulence	0	0	21
Total Sewage	contig-75_149_3	Virulence	1210	1081	1088
Total Sewage	contig-75_149_8	Virulence	96	455	420
Total Sewage	contig-75_149_9	Adhesion	166	2505	1421
Total Sewage	contig-75_149_9	Invasion	166	2505	1421
Total Sewage	contig-75_149_9	Two-component system	166	2505	1421
Total Sewage	contig-75_14907_1	Virulence	14	88	52
Total Sewage	contig-75_14909_1	Virulence	2364	3280	3369
Total Sewage	contig-75_14912_2	Virulence	124	278	295
Total Sewage	contig-75_14920_1	Virulence	0	0	0
Total Sewage	contig-75_14924_1	Capsule	687	880	769
Total Sewage	contig-75_14928_1	Virulence	0	0	0
Total Sewage	contig-75_14939_1	Virulence	0	46	20
Total Sewage	contig-75_1494_5	Cording	1904	1787	1897
Total Sewage	contig-75_14940_1	Virulence	63	256	188
Total Sewage	contig-75_14945_1	Virulence	20	18	24
Total Sewage	contig-75_14952_1	Intracellular survival and replication	0	0	17
Total Sewage	contig-75_14959_1	Virulence	325	678	630
Total Sewage	contig-75_1497_2	Virulence	503	1203	1411
Total Sewage	contig-75_1499_3	Virulence	0	0	0
Total Sewage	contig-75_1499_4	Adhesion	0	0	0
Total Sewage	contig-75_14991_1	Virulence	67	622	760
Total Sewage	contig-75_14997_1	Cellular metabolism	120	544	387
Total Sewage	contig-75_14997_1	Intracellular survival and replication	120	544	387
Total Sewage	contig-75_14999_1	Intracellular survival and replication	308	1048	867
Total Sewage	contig-75_15_1	Virulence	667	125	122
Total Sewage	contig-75_15_13	Virulence	248	135	166
Total Sewage	contig-75_150_2	Virulence	29	14	16
Total Sewage	contig-75_15001_1	Cellular metabolism	212	1392	883
Total Sewage	contig-75_15001_1	Intracellular survival and replication	212	1392	883
Total Sewage	contig-75_15016_1	Intracellular survival and replication	87	140	143
Total Sewage	contig-75_15016_1	Two-component system	87	140	143
Total Sewage	contig-75_1503_1	Virulence	28	13	41
Total Sewage	contig-75_1503_2	Intracellular survival and replication	23	0	13
Total Sewage	contig-75_1503_2	Invasion	23	0	13
Total Sewage	contig-75_1504_2	Biofilm	309	747	662
Total Sewage	contig-75_1504_2	Virulence	309	747	662
Total Sewage	contig-75_15040_1	Biofilm	0	10	13
Total Sewage	contig-75_15046_1	Cellular metabolism	0	25	26
Total Sewage	contig-75_15046_1	Intracellular survival and replication	0	25	26
Total Sewage	contig-75_1506_1	Cellular metabolism	0	0	0
Total Sewage	contig-75_1506_3	Invasion	41	22	37
Total Sewage	contig-75_1506_3	Virulence	41	22	37
Total Sewage	contig-75_15060_1	Virulence	31	49	35
Total Sewage	contig-75_1507_1	Virulence	13	0	0
Total Sewage	contig-75_1507_4	Virulence	26	19	18
Total Sewage	contig-75_15079_1	Virulence	301	505	524
Total Sewage	contig-75_15080_1	Cellular metabolism	94	520	513
Total Sewage	contig-75_15089_2	Virulence	34	171	126
Total Sewage	contig-75_15090_1	Adhesion	63	122	137
Total Sewage	contig-75_15090_1	Cell surface and membrane proteins	63	122	137
Total Sewage	contig-75_15090_1	Invasion	63	122	137
Total Sewage	contig-75_15090_1	Virulence	63	122	137
Total Sewage	contig-75_15099_2	Cellular metabolism	0	47	43
Total Sewage	contig-75_15099_2	Intracellular survival and replication	0	47	43
Total Sewage	contig-75_151_1	Virulence	46	131	119
Total Sewage	contig-75_151_11	Virulence	0	0	0
Total Sewage	contig-75_151_7	Defense against host immune response	121	131	96
Total Sewage	contig-75_15103_2	Excretion	0	0	0
Total Sewage	contig-75_15127_1	Virulence	58	88	84
Total Sewage	contig-75_15138_1	Adhesion	86	134	83
Total Sewage	contig-75_1515_5	Virulence	16	27	28
Total Sewage	contig-75_15178_1	Virulence	0	0	0
Total Sewage	contig-75_1519_2	Cellular metabolism	16	46	47
Total Sewage	contig-75_15199_2	Cellular metabolism	0	0	0
Total Sewage	contig-75_15199_2	Iron uptake	0	0	0
Total Sewage	contig-75_152_13	Virulence	48	34	51
Total Sewage	contig-75_152_15	Modulate host immune response	68	57	66
Total Sewage	contig-75_152_6	Defense against host immune response	23	0	13
Total Sewage	contig-75_152_7	Intracellular survival and replication	29	14	21
Total Sewage	contig-75_1520_5	Adhesion	781	924	1046
Total Sewage	contig-75_15216_1	Virulence	23	0	0
Total Sewage	contig-75_15223_1	Adhesion	14	30	69
Total Sewage	contig-75_15223_1	Iron uptake	14	30	69
Total Sewage	contig-75_15223_1	Virulence	14	30	69
Total Sewage	contig-75_15234_1	Capsule	552	801	654
Total Sewage	contig-75_15260_1	Virulence	15	42	35
Total Sewage	contig-75_1527_3	Stress	99	129	214
Total Sewage	contig-75_1527_3	Two-component system	99	129	214
Total Sewage	contig-75_1528_3	Virulence	126	436	349
Total Sewage	contig-75_153_7	Virulence	0	0	0
Total Sewage	contig-75_15338_2	Virulence	21	18	0
Total Sewage	contig-75_15358_1	Secretion	573	1052	1066
Total Sewage	contig-75_1536_4	Adhesion	0	22	29
Total Sewage	contig-75_1536_4	Iron uptake	0	22	29
Total Sewage	contig-75_1536_4	Virulence	0	22	29
Total Sewage	contig-75_15364_1	Secretion	613	923	898
Total Sewage	contig-75_15376_2	Virulence	0	12	0
Total Sewage	contig-75_1539_1	Intracellular survival and replication	126	176	180
Total Sewage	contig-75_15390_1	Chaperone	0	30	23
Total Sewage	contig-75_1540_2	Intracellular survival and replication	119	81	58
Total Sewage	contig-75_1540_2	Two-component system	119	81	58
Total Sewage	contig-75_15412_1	Virulence	316	322	425
Total Sewage	contig-75_1542_6	Virulence	12	0	22
Total Sewage	contig-75_15421_1	Adhesion	10	212	141
Total Sewage	contig-75_15421_1	Iron uptake	10	212	141
Total Sewage	contig-75_15421_1	Virulence	10	212	141
Total Sewage	contig-75_15431_1	Cellular metabolism	343	1406	1087
Total Sewage	contig-75_15431_1	Intracellular survival and replication	343	1406	1087
Total Sewage	contig-75_1544_1	Intracellular survival and replication	63	34	100
Total Sewage	contig-75_1545_1	Virulence	0	0	0
Total Sewage	contig-75_1545_2	Regulation of gene expression	0	0	0
Total Sewage	contig-75_1546_1	Virulence	681	1301	1390
Total Sewage	contig-75_1546_2	Virulence	456	661	715
Total Sewage	contig-75_15482_1	Invasion	33	64	39
Total Sewage	contig-75_15500_1	Virulence	73	80	65
Total Sewage	contig-75_15503_2	Virulence	114	150	123
Total Sewage	contig-75_15521_1	Virulence	18	42	58
Total Sewage	contig-75_15524_2	Invasion	12	10	14
Total Sewage	contig-75_15524_2	Virulence	12	10	14
Total Sewage	contig-75_15527_1	Virulence	10	13	11
Total Sewage	contig-75_15549_1	Virulence	0	0	0
Total Sewage	contig-75_15571_1	Intracellular survival and replication	80	743	309
Total Sewage	contig-75_15571_1	Invasion	80	743	309
Total Sewage	contig-75_15573_1	Cell surface and membrane proteins	13	35	28
Total Sewage	contig-75_15590_1	Cellular metabolism	69	99	106
Total Sewage	contig-75_15599_1	Intracellular survival and replication	70	701	551
Total Sewage	contig-75_156_14	Virulence	87	92	129
Total Sewage	contig-75_15611_1	Virulence	109	188	183
Total Sewage	contig-75_15619_1	Virulence	0	0	0
Total Sewage	contig-75_1562_2	Virulence	3060	5643	6206
Total Sewage	contig-75_1563_1	Virulence	0	0	0
Total Sewage	contig-75_15635_2	Virulence	0	0	0
Total Sewage	contig-75_1566_2	Intracellular survival and replication	53	33	25
Total Sewage	contig-75_1566_5	Virulence	0	0	0
Total Sewage	contig-75_15680_1	Virulence	45	86	84
Total Sewage	contig-75_1569_4	Adhesion	121	66	90
Total Sewage	contig-75_1569_4	Invasion	121	66	90
Total Sewage	contig-75_1569_4	Virulence	121	66	90
Total Sewage	contig-75_157_3	Virulence	282	142	122
Total Sewage	contig-75_15719_1	Virulence	0	0	0
Total Sewage	contig-75_15744_1	Intracellular survival and replication	0	0	0
Total Sewage	contig-75_1579_1	Virulence	344	151	181
Total Sewage	contig-75_158_10	Acid resistance	0	0	0
Total Sewage	contig-75_158_10	Acquisition of nutrients	0	0	0
Total Sewage	contig-75_158_10	Adhesion	0	0	0
Total Sewage	contig-75_158_15	Virulence	0	0	0
Total Sewage	contig-75_158_16	Virulence	0	0	0
Total Sewage	contig-75_15801_1	Acid resistance	118	383	298
Total Sewage	contig-75_15809_2	Virulence	767	1512	2472
Total Sewage	contig-75_1581_6	Virulence	0	0	0
Total Sewage	contig-75_15812_2	Virulence	0	17	22
Total Sewage	contig-75_15824_1	Virulence	102	62	62
Total Sewage	contig-75_1583_3	Stress	0	0	0
Total Sewage	contig-75_1583_3	Two-component system	0	0	0
Total Sewage	contig-75_1583_4	Virulence	0	0	0
Total Sewage	contig-75_15841_1	Virulence	0	14	20
Total Sewage	contig-75_15868_1	Virulence	59	340	290
Total Sewage	contig-75_15886_1	Virulence	172	916	313
Total Sewage	contig-75_159_14	Virulence	1553	1589	2059
Total Sewage	contig-75_159_9	Intracellular survival and replication	36	71	90
Total Sewage	contig-75_1591_5	Adhesion	105012	155983	193623
Total Sewage	contig-75_1591_5	Cell surface and membrane proteins	105012	155983	193623
Total Sewage	contig-75_1591_5	Invasion	105012	155983	193623
Total Sewage	contig-75_1591_5	Virulence	105012	155983	193623
Total Sewage	contig-75_15917_1	Virulence	29	24	69
Total Sewage	contig-75_1592_1	Virulence	64	610	378
Total Sewage	contig-75_15920_1	Virulence	0	0	0
Total Sewage	contig-75_15922_2	Virulence	0	0	10
Total Sewage	contig-75_15927_1	Toxin	0	0	12
Total Sewage	contig-75_15927_1	Virulence	0	0	12
Total Sewage	contig-75_15932_1	Virulence	0	0	11
Total Sewage	contig-75_1595_2	Cellular metabolism	51	107	67
Total Sewage	contig-75_1595_2	Virulence	51	107	67
Total Sewage	contig-75_15958_1	Intracellular survival and replication	0	0	0
Total Sewage	contig-75_1597_8	Virulence	6920	24809	31455
Total Sewage	contig-75_15971_1	Adhesion	2603	8193	10275
Total Sewage	contig-75_15971_1	Cell surface and membrane proteins	2603	8193	10275
Total Sewage	contig-75_15971_1	Invasion	2603	8193	10275
Total Sewage	contig-75_15971_1	Virulence	2603	8193	10275
Total Sewage	contig-75_15973_1	Virulence	21	94	80
Total Sewage	contig-75_15977_1	Defense against host immune response	278	1745	587
Total Sewage	contig-75_15977_1	Secretion	278	1745	587
Total Sewage	contig-75_15979_1	Chaperone	12	51	45
Total Sewage	contig-75_16_15	Mitogenic	73	33	53
Total Sewage	contig-75_16_30	Type III secretion	37	0	24
Total Sewage	contig-75_1601_4	Cellular metabolism	2698	5395	5261
Total Sewage	contig-75_1602_1	Cellular metabolism	0	16	17
Total Sewage	contig-75_1602_3	Cellular metabolism	61	66	70
Total Sewage	contig-75_16032_2	Intracellular survival and replication	0	15	25
Total Sewage	contig-75_16032_2	Invasion	0	15	25
Total Sewage	contig-75_16043_2	Virulence	52	20	25
Total Sewage	contig-75_16065_1	Virulence	12	28	17
Total Sewage	contig-75_1608_3	Virulence	18	64	37
Total Sewage	contig-75_16087_1	Intracellular survival and replication	0	0	0
Total Sewage	contig-75_161_1	Mitogenic	1425	780	802
Total Sewage	contig-75_161_12	Virulence	95	36	26
Total Sewage	contig-75_161_13	Adhesion	273	147	153
Total Sewage	contig-75_161_13	Iron uptake	273	147	153
Total Sewage	contig-75_161_13	Virulence	273	147	153
Total Sewage	contig-75_161_14	Virulence	1509	684	694
Total Sewage	contig-75_16102_1	Virulence	506	968	834
Total Sewage	contig-75_16104_1	Adhesion	1663	4069	4292
Total Sewage	contig-75_16111_1	Biofilm	192	344	239
Total Sewage	contig-75_1613_3	Virulence	20	11	0
Total Sewage	contig-75_1617_3	Type III secretion	1136	9576	10080
Total Sewage	contig-75_1618_4	Virulence	0	0	0
Total Sewage	contig-75_1618_5	Stress	0	0	0
Total Sewage	contig-75_1618_5	Two-component system	0	0	0
Total Sewage	contig-75_16196_2	Virulence	116	109	68
Total Sewage	contig-75_16208_1	Secretion	0	17	0
Total Sewage	contig-75_1621_2	Virulence	231	370	407
Total Sewage	contig-75_1621_5	Cording	913	3073	2694
Total Sewage	contig-75_16215_1	Intracellular survival and replication	323	168	145
Total Sewage	contig-75_1622_4	Virulence	22	176	82
Total Sewage	contig-75_16226_1	Virulence	0	20	18
Total Sewage	contig-75_16234_1	Intracellular survival and replication	35	27	16
Total Sewage	contig-75_16234_1	Virulence	35	27	16
Total Sewage	contig-75_16235_1	Virulence	0	0	0
Total Sewage	contig-75_16236_1	Virulence	159	224	268
Total Sewage	contig-75_16252_1	Modulate host immune response	205	379	351
Total Sewage	contig-75_16257_1	Virulence	102	80	66
Total Sewage	contig-75_16269_2	Virulence	0	0	0
Total Sewage	contig-75_1627_2	Cording	415	544	599
Total Sewage	contig-75_1627_2	Virulence	415	544	599
Total Sewage	contig-75_16273_1	Virulence	0	0	0
Total Sewage	contig-75_1629_2	Chaperone	503	141	165
Total Sewage	contig-75_16294_1	Virulence	51	35	25
Total Sewage	contig-75_16298_1	Modulate host immune response	77	80	50
Total Sewage	contig-75_163_6	Intracellular survival and replication	41	20	26
Total Sewage	contig-75_1630_1	Modulate host immune response	0	43	22
Total Sewage	contig-75_16331_1	Virulence	0	0	0
Total Sewage	contig-75_16337_1	Cording	0	13	24
Total Sewage	contig-75_1635_5	Intracellular survival and replication	0	12	22
Total Sewage	contig-75_16361_2	Virulence	103	72	99
Total Sewage	contig-75_16365_1	Adhesion	0	152	99
Total Sewage	contig-75_16365_1	Iron uptake	0	152	99
Total Sewage	contig-75_16365_1	Virulence	0	152	99
Total Sewage	contig-75_16366_1	Cellular metabolism	0	23	21
Total Sewage	contig-75_16367_1	Adhesion	0	0	0
Total Sewage	contig-75_16367_1	Iron uptake	0	0	0
Total Sewage	contig-75_16367_1	Virulence	0	0	0
Total Sewage	contig-75_16368_1	Virulence	0	0	0
Total Sewage	contig-75_16374_1	Intracellular survival and replication	39	254	192
Total Sewage	contig-75_16374_2	Virulence	33	125	101
Total Sewage	contig-75_164_10	Virulence	121	172	159
Total Sewage	contig-75_1640_5	Virulence	53	85	119
Total Sewage	contig-75_16401_3	Virulence	19	13	18
Total Sewage	contig-75_16407_1	Virulence	58	47	54
Total Sewage	contig-75_1641_3	Virulence	390	236	217
Total Sewage	contig-75_1642_2	Virulence	75	255	220
Total Sewage	contig-75_16432_1	Adhesion	47	435	277
Total Sewage	contig-75_16432_1	Cell surface and membrane proteins	47	435	277
Total Sewage	contig-75_16432_1	Invasion	47	435	277
Total Sewage	contig-75_16432_1	Virulence	47	435	277
Total Sewage	contig-75_16437_1	Virulence	21	0	10
Total Sewage	contig-75_16455_1	Virulence	1456	585	426
Total Sewage	contig-75_1647_3	Virulence	30	26	31
Total Sewage	contig-75_16483_2	Virulence	43	143	160
Total Sewage	contig-75_1649_2	Regulation of gene expression	0	0	0
Total Sewage	contig-75_1649_2	Two-component system	0	0	0
Total Sewage	contig-75_1649_3	Virulence	0	0	0
Total Sewage	contig-75_165_16	Secretion	1454	464	392
Total Sewage	contig-75_165_2	Virulence	615	230	197
Total Sewage	contig-75_165_5	Intracellular survival and replication	1336	593	614
Total Sewage	contig-75_16519_1	Intracellular survival and replication	256	201	170
Total Sewage	contig-75_1653_1	Intracellular survival and replication	0	14	0
Total Sewage	contig-75_1653_1	Invasion	0	14	0
Total Sewage	contig-75_16540_2	Cellular metabolism	148	1142	737
Total Sewage	contig-75_16540_2	Intracellular survival and replication	148	1142	737
Total Sewage	contig-75_16548_1	Virulence	0	10	0
Total Sewage	contig-75_1656_4	Cording	357	755	1035
Total Sewage	contig-75_1658_3	Virulence	385	250	409
Total Sewage	contig-75_16588_1	Adhesion	274	89	90
Total Sewage	contig-75_16588_1	Invasion	274	89	90
Total Sewage	contig-75_16588_1	Secretion	274	89	90
Total Sewage	contig-75_16590_1	Virulence	1360	2348	2885
Total Sewage	contig-75_16594_1	Intracellular survival and replication	22	36	37
Total Sewage	contig-75_16594_1	Invasion	22	36	37
Total Sewage	contig-75_166_13	Adhesion	36	159	126
Total Sewage	contig-75_166_18	Virulence	281	629	475
Total Sewage	contig-75_166_19	Invasion	73	410	376
Total Sewage	contig-75_166_20	Virulence	206	1101	826
Total Sewage	contig-75_166_21	Invasion	184	2457	1846
Total Sewage	contig-75_16603_2	Virulence	0	52	28
Total Sewage	contig-75_16610_1	Virulence	208	410	449
Total Sewage	contig-75_1662_2	Virulence	35	68	67
Total Sewage	contig-75_16623_2	Adhesion	3213	17749	14194
Total Sewage	contig-75_16623_2	Cell surface and membrane proteins	3213	17749	14194
Total Sewage	contig-75_16623_2	Invasion	3213	17749	14194
Total Sewage	contig-75_16623_2	Virulence	3213	17749	14194
Total Sewage	contig-75_1663_1	Virulence	132	180	109
Total Sewage	contig-75_1663_2	Adhesion	284	155	156
Total Sewage	contig-75_1663_2	Iron uptake	284	155	156
Total Sewage	contig-75_1663_2	Virulence	284	155	156
Total Sewage	contig-75_16645_1	Intracellular survival and replication	0	12	0
Total Sewage	contig-75_16651_1	Capsule	214	373	428
Total Sewage	contig-75_16662_2	Virulence	39	78	80
Total Sewage	contig-75_16667_1	Virulence	0	80	32
Total Sewage	contig-75_16693_2	Defense against host immune response	3734	2033	1627
Total Sewage	contig-75_167_6	Virulence	258	384	620
Total Sewage	contig-75_16702_1	Virulence	13	13	12
Total Sewage	contig-75_16708_1	Intracellular survival and replication	122	392	370
Total Sewage	contig-75_16722_1	Intracellular survival and replication	149	221	270
Total Sewage	contig-75_16723_1	Virulence	52	201	160
Total Sewage	contig-75_16731_1	Intracellular survival and replication	198	409	371
Total Sewage	contig-75_16732_1	Virulence	0	0	0
Total Sewage	contig-75_16748_1	Virulence	0	0	0
Total Sewage	contig-75_1675_1	Virulence	14	11	0
Total Sewage	contig-75_16750_1	Intracellular survival and replication	10	10	0
Total Sewage	contig-75_16755_1	Virulence	240	139	150
Total Sewage	contig-75_1676_5	Virulence	424	237	204
Total Sewage	contig-75_16760_1	Virulence	97	754	308
Total Sewage	contig-75_1677_2	Virulence	405	4731	2325
Total Sewage	contig-75_16786_1	Virulence	15	10	18
Total Sewage	contig-75_16798_1	Intracellular survival and replication	51	80	90
Total Sewage	contig-75_168_6	Virulence	19	31	28
Total Sewage	contig-75_1680_1	Virulence	693	462	801
Total Sewage	contig-75_16803_1	Intracellular survival and replication	214	3901	2093
Total Sewage	contig-75_16803_1	Virulence	214	3901	2093
Total Sewage	contig-75_16809_1	Cellular metabolism	11	37	47
Total Sewage	contig-75_16809_1	Intracellular survival and replication	11	37	47
Total Sewage	contig-75_16810_2	Virulence	12	15	10
Total Sewage	contig-75_1682_1	Virulence	1139	554	839
Total Sewage	contig-75_16822_1	Virulence	28	186	183
Total Sewage	contig-75_16828_1	Virulence	292	963	1481
Total Sewage	contig-75_16837_2	Virulence	70	158	138
Total Sewage	contig-75_16845_1	Virulence	241	842	945
Total Sewage	contig-75_16850_1	Adhesion	0	12	11
Total Sewage	contig-75_16850_1	Invasion	0	12	11
Total Sewage	contig-75_16850_1	Virulence	0	12	11
Total Sewage	contig-75_16859_2	Virulence	69	37	43
Total Sewage	contig-75_1688_1	Virulence	68	64	95
Total Sewage	contig-75_1688_3	Virulence	272	252	317
Total Sewage	contig-75_169_19	Virulence	0	0	0
Total Sewage	contig-75_16900_1	Virulence	0	16	0
Total Sewage	contig-75_16920_2	Virulence	21	60	58
Total Sewage	contig-75_16921_1	Virulence	0	14	14
Total Sewage	contig-75_1693_3	Virulence	36	33	15
Total Sewage	contig-75_16942_1	Virulence	0	0	0
Total Sewage	contig-75_16945_1	Virulence	0	0	11
Total Sewage	contig-75_1695_3	Virulence	41	47	29
Total Sewage	contig-75_1695_4	Intracellular survival and replication	39	58	57
Total Sewage	contig-75_16966_1	Virulence	19	37	40
Total Sewage	contig-75_170_8	Intracellular survival and replication	12	0	16
Total Sewage	contig-75_1701_3	Virulence	16	0	0
Total Sewage	contig-75_17016_2	Virulence	65	211	188
Total Sewage	contig-75_1703_3	Virulence	51	32	37
Total Sewage	contig-75_1703_4	Virulence	0	17	21
Total Sewage	contig-75_17031_1	Virulence	384	1115	1227
Total Sewage	contig-75_17052_1	Virulence	0	20	23
Total Sewage	contig-75_1706_3	Virulence	74	217	137
Total Sewage	contig-75_17064_1	Virulence	16	82	92
Total Sewage	contig-75_1708_5	Virulence	29	21	14
Total Sewage	contig-75_17088_1	Intracellular survival and replication	32	37	43
Total Sewage	contig-75_1709_6	Virulence	0	0	13
Total Sewage	contig-75_17090_2	Virulence	0	0	0
Total Sewage	contig-75_1710_2	Virulence	0	11	0
Total Sewage	contig-75_17103_1	Stress	233	3904	2176
Total Sewage	contig-75_17105_1	Virulence	32	89	61
Total Sewage	contig-75_17109_1	Virulence	18	40	26
Total Sewage	contig-75_1711_5	Defense against host immune response	195	419	360
Total Sewage	contig-75_17131_2	Virulence	62	71	95
Total Sewage	contig-75_17136_2	Virulence	66	63	68
Total Sewage	contig-75_17143_1	Virulence	1223	7373	2533
Total Sewage	contig-75_1716_2	Type III secretion	77	224	161
Total Sewage	contig-75_17183_1	Adhesion	0	28	26
Total Sewage	contig-75_17183_1	Iron uptake	0	28	26
Total Sewage	contig-75_17183_1	Virulence	0	28	26
Total Sewage	contig-75_17191_1	Intracellular survival and replication	0	160	81
Total Sewage	contig-75_17191_1	Invasion	0	160	81
Total Sewage	contig-75_172_5	Intracellular survival and replication	462	210	198
Total Sewage	contig-75_172_7	Virulence	963	551	557
Total Sewage	contig-75_17200_1	Intracellular survival and replication	0	18	15
Total Sewage	contig-75_17211_1	Virulence	80	215	198
Total Sewage	contig-75_17225_2	Virulence	0	0	0
Total Sewage	contig-75_1723_1	Adhesion	660	1942	1845
Total Sewage	contig-75_17241_1	Adhesion	49	343	282
Total Sewage	contig-75_17241_1	Invasion	49	343	282
Total Sewage	contig-75_17241_1	Virulence	49	343	282
Total Sewage	contig-75_17257_1	Virulence	324	70	66
Total Sewage	contig-75_17270_1	Intracellular survival and replication	49	22	29
Total Sewage	contig-75_17270_2	Intracellular survival and replication	29	20	13
Total Sewage	contig-75_1729_3	Virulence	24	32	22
Total Sewage	contig-75_1729_4	Virulence	31	55	37
Total Sewage	contig-75_17290_1	Virulence	21	0	13
Total Sewage	contig-75_17294_1	Virulence	0	0	0
Total Sewage	contig-75_17296_1	Virulence	38	23	31
Total Sewage	contig-75_173_15	Cellular metabolism	2407	4656	4455
Total Sewage	contig-75_173_15	Virulence	2407	4656	4455
Total Sewage	contig-75_173_9	Virulence	98	135	153
Total Sewage	contig-75_17304_1	Virulence	38	22	53
Total Sewage	contig-75_1732_2	Capsule	15	35	21
Total Sewage	contig-75_17344_1	Cellular metabolism	0	0	0
Total Sewage	contig-75_17344_1	Virulence	0	0	0
Total Sewage	contig-75_17358_2	Virulence	0	0	0
Total Sewage	contig-75_1738_3	Intracellular survival and replication	0	0	0
Total Sewage	contig-75_17386_1	Intracellular survival and replication	1325	1724	1632
Total Sewage	contig-75_174_16	Intracellular survival and replication	0	0	0
Total Sewage	contig-75_17407_2	Adhesion	54	418	210
Total Sewage	contig-75_17407_2	Cell surface and membrane proteins	54	418	210
Total Sewage	contig-75_17407_2	Invasion	54	418	210
Total Sewage	contig-75_17407_2	Virulence	54	418	210
Total Sewage	contig-75_17416_2	Virulence	0	47	28
Total Sewage	contig-75_17422_1	Virulence	0	0	0
Total Sewage	contig-75_1745_2	Avoidance of host defense	0	0	0
Total Sewage	contig-75_1745_2	Virulence	0	0	0
Total Sewage	contig-75_17460_1	Cell-to-cell spread	167	112	150
Total Sewage	contig-75_17460_1	Chaperone	167	112	150
Total Sewage	contig-75_17474_1	Virulence	44	36	69
Total Sewage	contig-75_17480_1	Adhesion	0	21	47
Total Sewage	contig-75_17480_1	Iron uptake	0	21	47
Total Sewage	contig-75_17480_1	Virulence	0	21	47
Total Sewage	contig-75_175_10	Virulence	50	48	68
Total Sewage	contig-75_175_9	Virulence	28	61	49
Total Sewage	contig-75_17501_2	Intracellular survival and replication	16	46	68
Total Sewage	contig-75_1753_4	Virulence	16	86	42
Total Sewage	contig-75_17533_1	Virulence	12	20	15
Total Sewage	contig-75_17535_1	Two-component system	21	40	33
Total Sewage	contig-75_17538_1	Defense against host immune response	0	0	0
Total Sewage	contig-75_17540_1	Virulence	0	0	0
Total Sewage	contig-75_17546_1	Virulence	63	27	34
Total Sewage	contig-75_1755_2	Virulence	523	1272	1083
Total Sewage	contig-75_17552_1	Virulence	0	77	37
Total Sewage	contig-75_17557_1	Virulence	633	1064	1258
Total Sewage	contig-75_1756_3	Intracellular survival and replication	14	23	24
Total Sewage	contig-75_17564_1	Virulence	504	973	890
Total Sewage	contig-75_1757_1	Virulence	0	0	0
Total Sewage	contig-75_17578_1	Adhesion	2944	12712	12877
Total Sewage	contig-75_1759_3	Intracellular survival and replication	23	28	24
Total Sewage	contig-75_1759_3	Two-component system	23	28	24
Total Sewage	contig-75_17609_1	Invasion	31	26	27
Total Sewage	contig-75_1761_2	Virulence	41	154	111
Total Sewage	contig-75_1762_2	Cellular metabolism	186	106	122
Total Sewage	contig-75_1762_2	Intracellular survival and replication	186	106	122
Total Sewage	contig-75_17625_1	Cellular metabolism	479	1141	877
Total Sewage	contig-75_17649_1	Secretion	683	2956	3614
Total Sewage	contig-75_1765_2	Virulence	20	12	29
Total Sewage	contig-75_1765_6	Cording	0	0	0
Total Sewage	contig-75_1765_6	Virulence	0	0	0
Total Sewage	contig-75_1766_3	Virulence	1430	3756	3598
Total Sewage	contig-75_17677_1	Virulence	0	0	0
Total Sewage	contig-75_17680_1	Virulence	25	12	0
Total Sewage	contig-75_1769_3	Intracellular survival and replication	161	159	266
Total Sewage	contig-75_1769_4	Intracellular survival and replication	72	194	188
Total Sewage	contig-75_17692_1	Intracellular survival and replication	85	215	216
Total Sewage	contig-75_17697_1	Intracellular survival and replication	700	598	854
Total Sewage	contig-75_17697_1	Type III secretion	700	598	854
Total Sewage	contig-75_177_10	Virulence	23	10	13
Total Sewage	contig-75_177_12	Virulence	0	0	0
Total Sewage	contig-75_17718_1	Intracellular survival and replication	47	135	111
Total Sewage	contig-75_1772_1	Virulence	13	10	0
Total Sewage	contig-75_1772_2	Virulence	0	0	0
Total Sewage	contig-75_1772_3	Virulence	0	0	11
Total Sewage	contig-75_17727_1	Virulence	215	98	138
Total Sewage	contig-75_1774_3	Virulence	0	25	16
Total Sewage	contig-75_1774_4	Virulence	14	23	25
Total Sewage	contig-75_17759_1	Intracellular survival and replication	661	923	657
Total Sewage	contig-75_17785_1	Virulence	0	0	0
Total Sewage	contig-75_17787_1	Virulence	0	0	0
Total Sewage	contig-75_17792_1	Virulence	19	53	58
Total Sewage	contig-75_178_3	Virulence	152	596	328
Total Sewage	contig-75_1780_4	Virulence	2957	7417	3772
Total Sewage	contig-75_17804_2	Intracellular survival and replication	28	16	19
Total Sewage	contig-75_17814_1	Virulence	0	0	0
Total Sewage	contig-75_1782_3	Modulate host immune response	152	115	108
Total Sewage	contig-75_17823_1	Virulence	0	62	14
Total Sewage	contig-75_17834_1	Virulence	0	42	37
Total Sewage	contig-75_1784_4	Virulence	18	81	97
Total Sewage	contig-75_17847_1	Intracellular survival and replication	0	0	0
Total Sewage	contig-75_17862_1	Virulence	16	199	90
Total Sewage	contig-75_17868_1	Invasion	0	0	0
Total Sewage	contig-75_17868_1	Virulence	0	0	0
Total Sewage	contig-75_17880_1	Intracellular survival and replication	0	32	14
Total Sewage	contig-75_1789_1	Modulate host immune response	26	91	86
Total Sewage	contig-75_17899_2	Virulence	51	39	55
Total Sewage	contig-75_179_7	Virulence	44	54	60
Total Sewage	contig-75_17903_1	Virulence	18	57	52
Total Sewage	contig-75_17909_1	Adhesion	0	40	110
Total Sewage	contig-75_17909_1	Iron uptake	0	40	110
Total Sewage	contig-75_17909_1	Virulence	0	40	110
Total Sewage	contig-75_17916_1	Adhesion	1017	4882	5430
Total Sewage	contig-75_1792_1	Virulence	1578	4447	4955
Total Sewage	contig-75_17953_1	Stress	534	3213	1961
Total Sewage	contig-75_1797_4	Intracellular survival and replication	116	83	73
Total Sewage	contig-75_1798_4	Virulence	119	155	186
Total Sewage	contig-75_17999_1	Type III secretion	30	115	112
Total Sewage	contig-75_18_30	Virulence	118	103	99
Total Sewage	contig-75_18_7	Intracellular survival and replication	470	145	112
Total Sewage	contig-75_180_4	Biofilm	59	49	51
Total Sewage	contig-75_1800_4	Virulence	14	22	34
Total Sewage	contig-75_18001_2	Modulate host immune response	0	0	0
Total Sewage	contig-75_18009_1	Virulence	25	64	44
Total Sewage	contig-75_1801_3	Virulence	183	149	185
Total Sewage	contig-75_18015_1	Virulence	152	618	351
Total Sewage	contig-75_1806_1	Acid resistance	21	0	13
Total Sewage	contig-75_181_4	Intracellular survival and replication	94	61	94
Total Sewage	contig-75_1813_2	Virulence	0	25	22
Total Sewage	contig-75_18136_2	Cellular metabolism	176	840	590
Total Sewage	contig-75_18136_2	Intracellular survival and replication	176	840	590
Total Sewage	contig-75_18146_1	Virulence	12	0	0
Total Sewage	contig-75_18148_1	Virulence	0	45	32
Total Sewage	contig-75_1815_1	Virulence	387	667	348
Total Sewage	contig-75_18159_1	Intracellular survival and replication	0	0	0
Total Sewage	contig-75_18161_1	Adhesion	0	11	22
Total Sewage	contig-75_18161_1	Iron uptake	0	11	22
Total Sewage	contig-75_18161_1	Virulence	0	11	22
Total Sewage	contig-75_18167_1	Virulence	11	58	21
Total Sewage	contig-75_1817_3	Virulence	245	256	264
Total Sewage	contig-75_18182_1	Virulence	13	17	32
Total Sewage	contig-75_182_1	Virulence	182	2432	1436
Total Sewage	contig-75_182_15	Modulate host immune response	0	14	12
Total Sewage	contig-75_182_9	Virulence	39	156	80
Total Sewage	contig-75_18209_1	Virulence	0	0	0
Total Sewage	contig-75_1822_3	Virulence	485	617	693
Total Sewage	contig-75_18222_1	Virulence	54	20	18
Total Sewage	contig-75_18223_1	Virulence	15	28	20
Total Sewage	contig-75_18226_1	Cellular metabolism	317	1004	1118
Total Sewage	contig-75_1823_2	Virulence	181	287	215
Total Sewage	contig-75_18243_1	Virulence	83	1020	726
Total Sewage	contig-75_18255_1	Virulence	0	0	0
Total Sewage	contig-75_1827_1	Virulence	354	165	138
Total Sewage	contig-75_1827_3	Virulence	33	92	105
Total Sewage	contig-75_1828_3	Capsule	15	13	0
Total Sewage	contig-75_18292_1	Virulence	1324	9062	7871
Total Sewage	contig-75_18297_1	Defense against host immune response	258	1876	1861
Total Sewage	contig-75_183_2	Virulence	118	95	209
Total Sewage	contig-75_183_6	Virulence	31	56	52
Total Sewage	contig-75_1830_1	Cording	45	28	23
Total Sewage	contig-75_1830_1	Virulence	45	28	23
Total Sewage	contig-75_18302_2	Secretion	0	0	0
Total Sewage	contig-75_18306_1	Adhesion	23	195	149
Total Sewage	contig-75_18306_1	Invasion	23	195	149
Total Sewage	contig-75_18306_1	Virulence	23	195	149
Total Sewage	contig-75_18311_1	Drug efflux system	21	23	27
Total Sewage	contig-75_18327_1	Intracellular survival and replication	0	12	12
Total Sewage	contig-75_18327_1	Invasion	0	12	12
Total Sewage	contig-75_18353_1	Virulence	0	0	0
Total Sewage	contig-75_18354_1	Virulence	93	222	187
Total Sewage	contig-75_1836_1	Virulence	0	0	0
Total Sewage	contig-75_1836_5	Virulence	0	0	0
Total Sewage	contig-75_1837_2	Virulence	0	0	0
Total Sewage	contig-75_1837_3	Intracellular survival and replication	25	12	21
Total Sewage	contig-75_1837_5	Virulence	39	31	38
Total Sewage	contig-75_18375_1	Virulence	128	211	114
Total Sewage	contig-75_18385_2	Virulence	67	81	93
Total Sewage	contig-75_1839_3	Virulence	34	174	139
Total Sewage	contig-75_184_4	Virulence	18	27	14
Total Sewage	contig-75_184_5	Virulence	0	0	0
Total Sewage	contig-75_18411_1	Virulence	42	27	35
Total Sewage	contig-75_18422_1	Intracellular survival and replication	235	793	732
Total Sewage	contig-75_18434_1	Virulence	0	0	0
Total Sewage	contig-75_18439_2	Intracellular survival and replication	0	12	11
Total Sewage	contig-75_18445_1	Virulence	81	211	125
Total Sewage	contig-75_18463_1	Virulence	30	35	50
Total Sewage	contig-75_1847_1	Invasion	27	40	34
Total Sewage	contig-75_1847_1	Virulence	27	40	34
Total Sewage	contig-75_18484_1	Modulate host immune response	26	21	61
Total Sewage	contig-75_18485_2	Virulence	0	0	0
Total Sewage	contig-75_18492_1	Two-component system	0	0	0
Total Sewage	contig-75_18499_1	Adhesion	290	89	81
Total Sewage	contig-75_18499_1	Iron uptake	290	89	81
Total Sewage	contig-75_18499_1	Virulence	290	89	81
Total Sewage	contig-75_185_5	Virulence	110	123	119
Total Sewage	contig-75_18500_1	Virulence	0	0	0
Total Sewage	contig-75_18502_1	Virulence	27	27	25
Total Sewage	contig-75_18512_1	Virulence	142	872	569
Total Sewage	contig-75_1852_4	Cellular metabolism	211	664	466
Total Sewage	contig-75_18523_1	Virulence	2005	2717	2430
Total Sewage	contig-75_1853_1	Virulence	0	104	119
Total Sewage	contig-75_1853_2	Virulence	17	138	131
Total Sewage	contig-75_18542_1	Intracellular survival and replication	418	797	572
Total Sewage	contig-75_1856_2	Virulence	282	807	1028
Total Sewage	contig-75_18568_2	Virulence	119	1116	1091
Total Sewage	contig-75_18583_1	Intracellular survival and replication	116	666	534
Total Sewage	contig-75_18585_1	Virulence	0	17	16
Total Sewage	contig-75_18596_1	Virulence	0	0	0
Total Sewage	contig-75_186_14	Regulation of gene expression	117	1716	598
Total Sewage	contig-75_186_2	Virulence	74	186	112
Total Sewage	contig-75_186_9	Virulence	228	780	719
Total Sewage	contig-75_18606_1	Virulence	0	0	0
Total Sewage	contig-75_18609_2	Defense against host immune response	0	14	19
Total Sewage	contig-75_18609_2	Secretion	0	14	19
Total Sewage	contig-75_1861_1	Virulence	29	23	21
Total Sewage	contig-75_18612_1	Anti-apoptosis	27	0	32
Total Sewage	contig-75_18623_2	Virulence	0	0	0
Total Sewage	contig-75_18634_1	Cellular metabolism	0	0	0
Total Sewage	contig-75_18634_1	Intracellular survival and replication	0	0	0
Total Sewage	contig-75_18653_1	Virulence	82	847	441
Total Sewage	contig-75_18673_1	Invasion	31	80	88
Total Sewage	contig-75_18673_1	Virulence	31	80	88
Total Sewage	contig-75_18689_1	Cording	0	0	0
Total Sewage	contig-75_1869_1	Intracellular survival and replication	369	359	269
Total Sewage	contig-75_18692_1	Intracellular survival and replication	17	18	25
Total Sewage	contig-75_18696_1	Virulence	0	47	57
Total Sewage	contig-75_1870_3	Virulence	132	139	131
Total Sewage	contig-75_1873_1	Virulence	280	611	566
Total Sewage	contig-75_1874_2	Intracellular survival and replication	48	66	67
Total Sewage	contig-75_1874_3	Intracellular survival and replication	0	27	25
Total Sewage	contig-75_18744_1	Intracellular survival and replication	0	0	0
Total Sewage	contig-75_18744_1	Two-component system	0	0	0
Total Sewage	contig-75_1875_2	Virulence	56	223	161
Total Sewage	contig-75_1875_3	Virulence	21	103	42
Total Sewage	contig-75_18754_1	Virulence	251	1139	785
Total Sewage	contig-75_18775_1	Virulence	431	3754	2835
Total Sewage	contig-75_18791_1	Virulence	28	98	142
Total Sewage	contig-75_18794_1	Virulence	151	228	241
Total Sewage	contig-75_188_10	Virulence	66	34	55
Total Sewage	contig-75_188_7	Virulence	821	828	1326
Total Sewage	contig-75_18801_1	Virulence	4396	1510	1257
Total Sewage	contig-75_18805_2	Invasion	31	55	61
Total Sewage	contig-75_18805_2	Virulence	31	55	61
Total Sewage	contig-75_18807_1	Virulence	0	0	0
Total Sewage	contig-75_1883_5	Regulation of gene expression	11	68	45
Total Sewage	contig-75_18831_1	Virulence	81	100	113
Total Sewage	contig-75_18854_2	Virulence	83	95	92
Total Sewage	contig-75_18866_1	Two-component system	0	0	0
Total Sewage	contig-75_1887_3	Adhesion	30	18	25
Total Sewage	contig-75_1887_3	Iron uptake	30	18	25
Total Sewage	contig-75_1887_3	Virulence	30	18	25
Total Sewage	contig-75_18887_1	Cellular metabolism	232	233	257
Total Sewage	contig-75_18887_1	Intracellular survival and replication	232	233	257
Total Sewage	contig-75_1889_1	Intracellular survival and replication	370	196	160
Total Sewage	contig-75_189_14	Virulence	64	192	106
Total Sewage	contig-75_189_17	Virulence	154	327	220
Total Sewage	contig-75_1890_6	Intracellular survival and replication	0	0	0
Total Sewage	contig-75_1892_1	Cellular metabolism	0	0	0
Total Sewage	contig-75_1892_2	Cellular metabolism	0	0	0
Total Sewage	contig-75_18937_2	Virulence	0	0	0
Total Sewage	contig-75_1896_3	Adhesion	33	97	68
Total Sewage	contig-75_1896_3	Iron uptake	33	97	68
Total Sewage	contig-75_1896_3	Virulence	33	97	68
Total Sewage	contig-75_1897_3	Cellular metabolism	429	151	113
Total Sewage	contig-75_18971_1	Virulence	117	39	44
Total Sewage	contig-75_18981_1	Virulence	0	0	13
Total Sewage	contig-75_18999_1	Intracellular survival and replication	175	2027	1273
Total Sewage	contig-75_18999_1	Virulence	175	2027	1273
Total Sewage	contig-75_19_13	Intracellular survival and replication	203	160	186
Total Sewage	contig-75_19_14	Virulence	224	76	77
Total Sewage	contig-75_190_1	Virulence	0	0	0
Total Sewage	contig-75_190_15	Virulence	0	0	0
Total Sewage	contig-75_1901_3	Virulence	0	12	0
Total Sewage	contig-75_19016_1	Virulence	96	32	53
Total Sewage	contig-75_19042_2	Virulence	0	0	0
Total Sewage	contig-75_19044_1	Intracellular survival and replication	10	15	14
Total Sewage	contig-75_1905_2	Intracellular survival and replication	398	260	312
Total Sewage	contig-75_1905_2	Two-component system	398	260	312
Total Sewage	contig-75_1906_1	Cellular metabolism	30	19	45
Total Sewage	contig-75_19066_1	Virulence	267	169	243
Total Sewage	contig-75_19074_1	Virulence	82	70	44
Total Sewage	contig-75_19079_2	Virulence	0	0	0
Total Sewage	contig-75_19081_1	Intracellular survival and replication	0	0	0
Total Sewage	contig-75_19081_1	Invasion	0	0	0
Total Sewage	contig-75_19087_1	Invasion	29	35	45
Total Sewage	contig-75_19094_1	Virulence	40	97	51
Total Sewage	contig-75_19096_1	Capsule	299	94	75
Total Sewage	contig-75_19099_1	Toxin	0	0	0
Total Sewage	contig-75_19099_1	Virulence	0	0	0
Total Sewage	contig-75_191_10	Secretion	180	602	616
Total Sewage	contig-75_191_11	Secretion	168	748	638
Total Sewage	contig-75_191_4	Virulence	56	198	126
Total Sewage	contig-75_1910_1	Virulence	38	19	24
Total Sewage	contig-75_19101_2	Virulence	138	359	290
Total Sewage	contig-75_19109_1	Virulence	239	498	559
Total Sewage	contig-75_19112_1	Invasion	47	67	63
Total Sewage	contig-75_19125_1	Mitogenic	195	125	166
Total Sewage	contig-75_19132_2	Virulence	0	0	0
Total Sewage	contig-75_1915_1	Intracellular survival and replication	173	304	293
Total Sewage	contig-75_1915_1	Invasion	173	304	293
Total Sewage	contig-75_19161_1	Virulence	15	17	31
Total Sewage	contig-75_19170_1	Virulence	192	311	319
Total Sewage	contig-75_19176_1	Virulence	145	237	195
Total Sewage	contig-75_19178_1	Virulence	47	84	104
Total Sewage	contig-75_1918_4	Virulence	0	40	35
Total Sewage	contig-75_192_12	Chaperone	940	372	469
Total Sewage	contig-75_192_5	Virulence	229	85	81
Total Sewage	contig-75_192_7	Cellular metabolism	325	162	152
Total Sewage	contig-75_19208_1	Adhesion	11	49	72
Total Sewage	contig-75_19208_1	Iron uptake	11	49	72
Total Sewage	contig-75_19208_1	Virulence	11	49	72
Total Sewage	contig-75_1922_3	Defense against host immune response	59	29	47
Total Sewage	contig-75_1922_3	Secretion	59	29	47
Total Sewage	contig-75_19220_1	Virulence	76	150	118
Total Sewage	contig-75_1923_1	Virulence	18	28	41
Total Sewage	contig-75_19262_1	Adhesion	904	1965	2934
Total Sewage	contig-75_19262_1	Cell surface and membrane proteins	904	1965	2934
Total Sewage	contig-75_19262_1	Invasion	904	1965	2934
Total Sewage	contig-75_19262_1	Virulence	904	1965	2934
Total Sewage	contig-75_19278_1	Virulence	0	59	37
Total Sewage	contig-75_193_1	Cording	60	38	78
Total Sewage	contig-75_193_1	Virulence	60	38	78
Total Sewage	contig-75_1932_4	Virulence	0	35	31
Total Sewage	contig-75_19329_1	Cording	0	0	40
Total Sewage	contig-75_1936_1	Adhesion	2376	4803	5337
Total Sewage	contig-75_1936_1	Invasion	2376	4803	5337
Total Sewage	contig-75_1936_1	Two-component system	2376	4803	5337
Total Sewage	contig-75_19365_1	Virulence	12	0	41
Total Sewage	contig-75_194_4	Virulence	337	946	1025
Total Sewage	contig-75_1942_3	Virulence	61	39	34
Total Sewage	contig-75_1943_2	Virulence	39	41	30
Total Sewage	contig-75_19430_1	Cording	94	120	102
Total Sewage	contig-75_19446_1	Virulence	264	2109	1549
Total Sewage	contig-75_19454_1	Cellular metabolism	346	1027	1028
Total Sewage	contig-75_1946_1	Cellular metabolism	29	0	15
Total Sewage	contig-75_1946_3	Virulence	32	15	12
Total Sewage	contig-75_19475_1	Virulence	0	0	0
Total Sewage	contig-75_1948_2	Intracellular survival and replication	100	70	106
Total Sewage	contig-75_1951_1	Virulence	13	17	29
Total Sewage	contig-75_19518_1	Virulence	0	0	0
Total Sewage	contig-75_1952_4	Virulence	81	217	198
Total Sewage	contig-75_19521_1	Intracellular survival and replication	51	33	62
Total Sewage	contig-75_19523_1	Intracellular survival and replication	77	81	149
Total Sewage	contig-75_19532_1	Virulence	0	45	32
Total Sewage	contig-75_19534_1	Invasion	67	301	216
Total Sewage	contig-75_1954_4	Virulence	32	81	77
Total Sewage	contig-75_1955_4	Virulence	15	75	78
Total Sewage	contig-75_1956_5	Intracellular survival and replication	0	0	0
Total Sewage	contig-75_19561_1	Virulence	359	958	824
Total Sewage	contig-75_1958_1	Virulence	23	0	18
Total Sewage	contig-75_19592_1	Virulence	824	4671	2378
Total Sewage	contig-75_19597_1	Virulence	101	242	236
Total Sewage	contig-75_196_17	Virulence	1220	508	977
Total Sewage	contig-75_196_7	Virulence	15	51	37
Total Sewage	contig-75_19602_1	Virulence	10	62	46
Total Sewage	contig-75_1961_1	Virulence	60	31	43
Total Sewage	contig-75_19628_1	Virulence	0	17	0
Total Sewage	contig-75_1963_2	Virulence	19	12	25
Total Sewage	contig-75_19632_1	Virulence	327	1016	731
Total Sewage	contig-75_19641_1	Virulence	16	27	37
Total Sewage	contig-75_19649_1	Virulence	585	1667	1502
Total Sewage	contig-75_19688_1	Virulence	41	12	17
Total Sewage	contig-75_197_12	Intracellular survival and replication	40	138	85
Total Sewage	contig-75_197_3	Virulence	30	195	122
Total Sewage	contig-75_19709_1	Virulence	0	0	0
Total Sewage	contig-75_1971_5	Virulence	0	0	0
Total Sewage	contig-75_19721_1	Virulence	43	59	44
Total Sewage	contig-75_19723_2	Virulence	162	387	295
Total Sewage	contig-75_19752_2	Virulence	17	30	46
Total Sewage	contig-75_19755_2	Virulence	0	0	0
Total Sewage	contig-75_19756_1	Stress	0	0	0
Total Sewage	contig-75_19756_1	Two-component system	0	0	0
Total Sewage	contig-75_19784_1	Virulence	0	35	37
Total Sewage	contig-75_19786_1	Virulence	15	32	28
Total Sewage	contig-75_19788_1	Virulence	0	0	0
Total Sewage	contig-75_1979_3	Cellular metabolism	35	0	14
Total Sewage	contig-75_198_9	Virulence	0	34	45
Total Sewage	contig-75_19821_1	Virulence	0	91	51
Total Sewage	contig-75_19828_1	Virulence	65	233	225
Total Sewage	contig-75_1983_3	Intracellular survival and replication	698	231	289
Total Sewage	contig-75_1983_3	Invasion	698	231	289
Total Sewage	contig-75_19834_1	Intracellular survival and replication	2388	1499	3566
Total Sewage	contig-75_19843_1	Virulence	78	135	108
Total Sewage	contig-75_19866_1	Cellular metabolism	60	197	326
Total Sewage	contig-75_1988_3	Drug efflux system	145	144	146
Total Sewage	contig-75_1988_4	Virulence	13	45	51
Total Sewage	contig-75_19893_1	Virulence	0	0	0
Total Sewage	contig-75_199_4	Cellular metabolism	83	54	65
Total Sewage	contig-75_199_4	Intracellular survival and replication	83	54	65
Total Sewage	contig-75_1990_1	Invasion	26	208	226
Total Sewage	contig-75_19905_1	Virulence	120	144	218
Total Sewage	contig-75_1991_1	Virulence	17	59	40
Total Sewage	contig-75_19915_1	Molecular mimicry	496	1355	1152
Total Sewage	contig-75_1992_1	Virulence	544	1398	1506
Total Sewage	contig-75_19965_1	Cellular metabolism	38	42	106
Total Sewage	contig-75_19972_1	Virulence	862	1214	784
Total Sewage	contig-75_19977_1	Virulence	270	821	831
Total Sewage	contig-75_19979_1	Virulence	43	168	118
Total Sewage	contig-75_19980_1	Virulence	299	192	267
Total Sewage	contig-75_19993_1	Defense against host immune response	30	92	94
Total Sewage	contig-75_19993_1	Secretion	30	92	94
Total Sewage	contig-75_20_12	Intracellular survival and replication	262	456	400
Total Sewage	contig-75_20_13	Virulence	64	125	69
Total Sewage	contig-75_20_17	Intracellular survival and replication	42	74	55
Total Sewage	contig-75_20_22	Virulence	21	50	88
Total Sewage	contig-75_200_11	Intracellular survival and replication	17	14	18
Total Sewage	contig-75_200_2	Virulence	166	255	297
Total Sewage	contig-75_200_8	Virulence	20	27	43
Total Sewage	contig-75_20006_1	Cellular metabolism	0	0	0
Total Sewage	contig-75_2002_3	Adhesion	0	51	22
Total Sewage	contig-75_2002_3	Cell surface and membrane proteins	0	51	22
Total Sewage	contig-75_2002_3	Virulence	0	51	22
Total Sewage	contig-75_20024_1	Virulence	130	147	193
Total Sewage	contig-75_20038_1	Virulence	31	113	79
Total Sewage	contig-75_20041_1	Virulence	629	1108	1615
Total Sewage	contig-75_20049_1	Virulence	463	733	1031
Total Sewage	contig-75_20070_1	Cellular metabolism	0	12	11
Total Sewage	contig-75_20090_2	Virulence	71	149	133
[truncated: 3,721 more rows]
